# Supplementary material for: Prospecting major genes in dairy buffaloes
Source: BMC Genomics. 2015 Oct 28;16:872. doi: 10.1186/s12864-015-1986-2 (PMC4625573; doi:10.1186/s12864-015-1986-2)
Supplement: Additional file 1: Table S1. — P-values, allelic substitution effect and percentage of phenotypic genetic variance of the SNPs used in the GWAS for the ten traits in dairy buffaloes. (XLSX 30.7 mb) [file 12864_2015_1986_MOESM1_ESM.xlsx]

## Sheet: AFC
Table S1. P-values, effects and phenotypic variance explained for the SNPs used in the GWAS for the ten traits in dairy buffaloes.
SNP	position	chromosome	pvalueAFC	effect(AFC)	SD(AFC)	p(adjust)AFC	p	1-p	vphen	%vphenAFC		effect = allelic substitution effect
AX-85040738	39703168	30	NA	NA	NA	NA	NA	NA	NA	NA		SD = standard deviation
AX-85040740	782349	25	NA	NA	NA	NA	NA	NA	NA	NA		vphen = phenotypic variance
AX-85040741	1092194	14	0.516766	6.67097	2.20606	0.00249514	0.0323774	0.967623	2017.04	0.138242		%vphen = % explained by the SNP of the phenotypic variance
AX-85040742	85031448	15	NA	NA	NA	NA	NA	NA	NA	NA		AFC = age at first calving
AX-85040743	13765437	18	0.025441	1.52668	0.553231	0.00578761	0.514063	0.485937	2017.04	0.057731
AX-85040744	9689858	7	NA	NA	NA	NA	NA	NA	NA	NA
AX-85040745	37563409	30	NA	NA	NA	NA	NA	NA	NA	NA
AX-85040746	70819150	12	0.188557	4.24938	1.40436	0.00247943	0.0623866	0.937613	2017.04	0.104732
AX-85040747	27039534	13	0.347006	1.08312	0.525506	0.0392935	0.343668	0.656332	2017.04	0.026238
AX-85040762	24043025	15	0.209279	-1.54636	-0.6711	0.0212108	0.384633	0.615367	2017.04	0.0561195
AX-85040771	70919182	16	0.570983	-0.683347	-0.399858	0.0874554	0.638142	0.361858	2017.04	0.0106919
AX-85040772	14369381	18	0.732397	-0.454849	-0.328041	0.165576	0.577759	0.422241	2017.04	0.00500445
AX-85040773	3078980	2	0.901517	0.175758	0.240323	0.464573	0.606498	0.393502	2017.04	0.000731003
AX-85040774	2429381	28	0.00600803	1.38768	0.509542	0.00646167	0.439388	0.560612	2017.04	0.0470331
AX-85040775	6071678	6	0.342406	1.33392	0.604332	0.0272956	0.297561	0.702439	2017.04	0.0368774
AX-85040778	35882992	30	0.138891	-1.18439	-0.496443	0.0170441	0.449942	0.550058	2017.04	0.0344248
AX-85040779	44119729	30	0.917561	0.140699	0.229304	0.539486	0.389896	0.610104	2017.04	0.000466926
AX-85040780	56052937	30	0.895866	0.144853	0.23061	0.529919	0.556757	0.443243	2017.04	0.000513426
AX-85040787	49510546	16	0.412418	-1.10104	-0.531138	0.0381738	0.442887	0.557113	2017.04	0.0296591
AX-85040790	44870511	7	0.31074	2.18298	0.795492	0.006066	0.707447	0.292553	2017.04	0.0977944
AX-85040791	36035173	30	0.74463	-0.447605	-0.325764	0.169437	0.638511	0.361489	2017.04	0.0045853
AX-85040793	15412198	14	NA	NA	NA	NA	NA	NA	NA	NA
AX-85040794	955500	14	NA	NA	NA	NA	NA	NA	NA	NA
AX-85040795	62480241	18	0.591045	5.52709	1.84654	0.00276055	0.0301455	0.969854	2017.04	0.08856
AX-85040796	64186	24	NA	NA	NA	NA	NA	NA	NA	NA
AX-85040797	259136	30	0.297867	-1.47647	-0.649134	0.0229349	0.608519	0.391481	2017.04	0.0514927
AX-85040798	92509	4	0.086377	1.4177	0.501218	0.00467655	0.417377	0.582623	2017.04	0.0484617
AX-85040799	10716728	1	0.0875102	-1.30121	-0.533159	0.0146642	0.420734	0.579266	2017.04	0.0409163
AX-85040800	111815958	1	0.413418	-1.14936	-0.546324	0.0353958	0.283691	0.716309	2017.04	0.0266177
AX-85040801	134739016	1	NA	NA	NA	NA	NA	NA	NA	NA
AX-85040802	153509903	1	0.591102	-0.676279	-0.397636	0.0889904	0.388461	0.611539	2017.04	0.010773
AX-85040803	49493475	1	NA	NA	NA	NA	NA	NA	NA	NA
AX-85040804	49765474	1	NA	NA	NA	NA	NA	NA	NA	NA
AX-85040805	71573022	1	NA	NA	NA	NA	NA	NA	NA	NA
AX-85040808	47389002	10	0.265218	-1.48957	-0.653251	0.0225938	0.418049	0.581951	2017.04	0.0535239
AX-85040810	94514108	10	0.203231	-2.13852	-0.857217	0.0126054	0.602856	0.397144	2017.04	0.108568
AX-85040811	100244392	11	0.965287	0.0575294	0.203164	0.777049	0.375273	0.624727	2017.04	7.69363e-05
AX-85040812	30957063	11	NA	NA	NA	NA	NA	NA	NA	NA
AX-85040813	31111216	11	0.760869	0.450301	0.326612	0.167986	0.679113	0.320887	2017.04	0.00438141
AX-85040814	60126754	11	NA	NA	NA	NA	NA	NA	NA	NA
AX-85040818	99853565	11	NA	NA	NA	NA	NA	NA	NA	NA
AX-85040819	38989804	12	NA	NA	NA	NA	NA	NA	NA	NA
AX-85040820	39494631	12	NA	NA	NA	NA	NA	NA	NA	NA
AX-85040823	7730999	13	0.610598	0.641645	0.386751	0.0971025	0.301036	0.698964	2017.04	0.0085897
AX-85040824	81078252	13	NA	NA	NA	NA	NA	NA	NA	NA
AX-85040826	21415239	14	0.123042	1.28552	0.528228	0.0149475	0.385612	0.614388	2017.04	0.038821
AX-85040828	32235822	14	0.13224	-1.23703	-0.512986	0.0158904	0.577903	0.422097	2017.04	0.0370118
AX-85040829	36949107	14	0.757677	0.354983	0.296654	0.231452	0.620912	0.379088	2017.04	0.00294104
AX-85040830	56516115	14	0.842573	-0.239092	-0.260229	0.358213	0.582777	0.417223	2017.04	0.00137821
AX-85040831	67352673	14	NA	NA	NA	NA	NA	NA	NA	NA
AX-85040832	82865463	14	0.0909985	1.00241	0.388451	0.0098652	0.488813	0.511187	2017.04	0.0248957
AX-85040834	32137259	15	0.370689	-1.19842	-0.561745	0.0328926	0.575884	0.424116	2017.04	0.034782
AX-85040837	79410992	15	0.325881	1.52199	0.663442	0.0217858	0.538763	0.461237	2017.04	0.057077
AX-85040838	56659845	16	0.59431	0.64697	0.388424	0.095788	0.445692	0.554308	2017.04	0.0102534
AX-85040843	34799711	17	NA	NA	NA	NA	NA	NA	NA	NA
AX-85040846	7004991	17	0.216762	-1.4324	-0.635283	0.0241497	0.484684	0.515316	2017.04	0.0508129
AX-85040849	37377836	18	0.0869048	-1.26172	-0.469954	0.00725778	0.560431	0.439569	2017.04	0.0388859
AX-85040850	40852273	18	NA	NA	NA	NA	NA	NA	NA	NA
AX-85040851	52770160	18	NA	NA	NA	NA	NA	NA	NA	NA
AX-85040854	8340617	18	0.263049	1.51439	0.661052	0.0219708	0.60393	0.39607	2017.04	0.0543934
AX-85040856	49541565	19	0.2771	-1.31828	-0.599417	0.0278584	0.291946	0.708054	2017.04	0.0356206
AX-85040857	51468988	19	NA	NA	NA	NA	NA	NA	NA	NA
AX-85040859	103898576	2	0.92207	0.117641	0.222057	0.596265	0.516596	0.483404	2017.04	0.000342685
AX-85040860	123658608	2	0.976691	0.0422912	0.198375	0.83118	0.383987	0.616013	2017.04	4.19489e-05
AX-85040861	24585501	2	0.800883	0.347034	0.294155	0.238093	0.733201	0.266799	2017.04	0.00233597
AX-85040862	55381837	2	0.140067	1.24819	0.516494	0.0156639	0.266915	0.733085	2017.04	0.0302274
AX-85040864	70804514	2	0.0911414	-1.38639	-0.559932	0.0132862	0.373611	0.626389	2017.04	0.0446018
AX-85040865	73032753	2	0.944158	0.0842176	0.211552	0.690561	0.538696	0.461304	2017.04	0.000174764
AX-85040866	73644015	2	NA	NA	NA	NA	NA	NA	NA	NA
AX-85040867	1325928	20	0.102886	1.37476	0.556276	0.0134598	0.603753	0.396247	2017.04	0.0448328
AX-85040868	35068968	20	0.561984	-0.70641	-0.407106	0.0827058	0.584168	0.415832	2017.04	0.0120194
AX-85040871	68134212	20	0.247974	2.25317	0.893251	0.0116544	0.530201	0.469799	2017.04	0.125388
AX-85040873	23248246	21	NA	NA	NA	NA	NA	NA	NA	NA
AX-85040874	36362272	21	0.87936	0.367254	0.30051	0.221669	0.208423	0.791577	2017.04	0.00220641
AX-85040875	49386830	21	NA	NA	NA	NA	NA	NA	NA	NA
AX-85040877	15362290	22	0.514494	0.820394	0.442931	0.0639982	0.38266	0.61734	2017.04	0.0157651
AX-85040879	43925530	22	0.623071	5.05606	1.69849	0.00291286	0.0524081	0.947592	2017.04	0.12588
AX-85040880	45721191	22	0.389693	1.09962	0.530691	0.0382609	0.347345	0.652655	2017.04	0.0271796
AX-85040881	50756501	22	0.809334	0.313643	0.28366	0.268857	0.547817	0.452183	2017.04	0.00241621
AX-85040883	58559715	22	0.596413	-0.706206	-0.407042	0.0827463	0.398429	0.601571	2017.04	0.0118526
AX-85040884	43092547	23	0.0829213	1.36557	0.553388	0.0136	0.527649	0.472351	2017.04	0.0460845
AX-85040886	48409639	24	0.301579	1.22758	0.57091	0.0315378	0.645369	0.354631	2017.04	0.0341979
AX-85040887	52872536	24	0.956657	0.0687363	0.206687	0.739464	0.65979	0.34021	2017.04	0.000105157
AX-85040890	15372350	25	0.496756	0.808418	0.439167	0.0656514	0.539116	0.460884	2017.04	0.0161013
AX-85040891	16972209	25	0.465822	-0.869616	-0.458402	0.05782	0.538189	0.461811	2017.04	0.0186367
AX-85040892	24698436	25	NA	NA	NA	NA	NA	NA	NA	NA
AX-85040895	37937438	27	0.0786928	1.40202	0.564845	0.0130595	0.344833	0.655167	2017.04	0.0440338
AX-85040896	32419374	28	0.168674	-1.14153	-0.482973	0.0181004	0.45399	0.54601	2017.04	0.0320287
AX-85040897	41262290	29	0.871816	-0.261128	-0.267155	0.328351	0.521149	0.478851	2017.04	0.00168727
AX-85040899	6742405	29	NA	NA	NA	NA	NA	NA	NA	NA
AX-85040900	104699106	3	0.521043	0.777108	0.429327	0.0702861	0.502097	0.497903	2017.04	0.0149696
AX-85040901	106638812	3	0.206325	1.90391	0.78348	0.0150958	0.48557	0.51443	2017.04	0.0897815
AX-85040903	28280713	3	0.262354	1.35689	0.611552	0.0265025	0.679003	0.320997	2017.04	0.0397904
AX-85040904	46219445	3	NA	NA	NA	NA	NA	NA	NA	NA
AX-85040908	14829853	4	0.511268	-0.749865	-0.420764	0.0747247	0.510057	0.489943	2017.04	0.013933
AX-85040909	24246362	4	0.1777	-1.02526	-0.446427	0.0216426	0.503275	0.496725	2017.04	0.0260556
AX-85040910	46233213	4	NA	NA	NA	NA	NA	NA	NA	NA
AX-85040911	55823737	4	NA	NA	NA	NA	NA	NA	NA	NA
AX-85040913	68340298	4	0.816228	-0.286957	-0.275273	0.297205	0.55586	0.44414	2017.04	0.00201574
AX-85040914	119430474	5	NA	NA	NA	NA	NA	NA	NA	NA
AX-85040915	38055611	5	NA	NA	NA	NA	NA	NA	NA	NA
AX-85040918	77157204	5	0.252514	1.37677	0.617799	0.0258468	0.546653	0.453347	2017.04	0.0465778
AX-85040920	100294577	6	0.603193	0.713275	0.409264	0.0813645	0.459079	0.540921	2017.04	0.0125271
AX-85040922	12894396	6	0.576477	-1.61637	-0.617406	0.0088447	0.578912	0.421088	2017.04	0.063151
AX-85040923	34634102	6	NA	NA	NA	NA	NA	NA	NA	NA
AX-85040924	43303769	6	NA	NA	NA	NA	NA	NA	NA	NA
AX-85040926	70204890	6	NA	NA	NA	NA	NA	NA	NA	NA
AX-85040929	10965519	7	0.420707	-1.01508	-0.504122	0.044055	0.556755	0.443245	2017.04	0.0252131
AX-85040930	19773981	7	NA	NA	NA	NA	NA	NA	NA	NA
AX-85040931	39863653	7	0.221048	-1.48707	-0.652467	0.022658	0.354071	0.645929	2017.04	0.050148
AX-85040932	46835	7	NA	NA	NA	NA	NA	NA	NA	NA
AX-85040935	13115950	8	NA	NA	NA	NA	NA	NA	NA	NA
AX-85040936	16933878	8	0.208832	1.86445	0.771076	0.0156068	0.473437	0.526563	2017.04	0.0859266
AX-85040937	565330	8	0.764843	-0.351964	-0.295705	0.233946	0.576983	0.423017	2017.04	0.00299801
AX-85040938	65417640	8	0.816301	0.318882	0.285307	0.263704	0.215693	0.784307	2017.04	0.00170568
AX-85040939	7634008	8	NA	NA	NA	NA	NA	NA	NA	NA
AX-85040940	76806643	8	NA	NA	NA	NA	NA	NA	NA	NA
AX-85040942	21872882	9	0.157938	1.08186	0.464217	0.0197797	0.619158	0.380842	2017.04	0.0273654
AX-85040946	112570202	30	0.237578	-2.09587	-0.843812	0.0129984	0.360079	0.639921	2017.04	0.100362
AX-85040949	15013791	30	0.897793	-0.18753	-0.244023	0.442195	0.473359	0.526641	2017.04	0.000869282
AX-85040951	29264329	30	0.392596	-1.16068	-0.549884	0.0347912	0.623173	0.376827	2017.04	0.0313685
AX-85040952	29583826	30	NA	NA	NA	NA	NA	NA	NA	NA
AX-85040953	72054105	30	0.535363	-0.870369	-0.458639	0.0577325	0.556984	0.443016	2017.04	0.0185346
AX-85040955	86824088	30	0.655085	-0.612051	-0.37745	0.104901	0.541614	0.458386	2017.04	0.00922171
AX-85040961	146769287	1	0.18173	-1.28111	-0.526842	0.0150289	0.510811	0.489189	2017.04	0.0406655
AX-85040963	26996038	1	NA	NA	NA	NA	NA	NA	NA	NA
AX-85040964	37303725	1	NA	NA	NA	NA	NA	NA	NA	NA
AX-85040965	62480290	1	NA	NA	NA	NA	NA	NA	NA	NA
AX-85040966	65773024	1	NA	NA	NA	NA	NA	NA	NA	NA
AX-85040968	81812616	1	NA	NA	NA	NA	NA	NA	NA	NA
AX-85040969	84374500	1	NA	NA	NA	NA	NA	NA	NA	NA
AX-85040971	85883044	1	NA	NA	NA	NA	NA	NA	NA	NA
AX-85040972	32530950	10	NA	NA	NA	NA	NA	NA	NA	NA
AX-85040973	20730122	11	0.829059	1.34311	0.607221	0.0269735	0.779981	0.220019	2017.04	0.0306962
AX-85040976	58694459	11	0.399489	-1.53829	-0.668566	0.0213981	0.449126	0.550874	2017.04	0.0580515
AX-85040977	7361294	11	NA	NA	NA	NA	NA	NA	NA	NA
AX-85040978	99717492	11	0.158261	-1.21603	-0.506386	0.0163332	0.602318	0.397682	2017.04	0.0351206
AX-85040979	16826500	12	NA	NA	NA	NA	NA	NA	NA	NA
AX-85040981	3235990	12	0.63225	-4.92301	-1.65668	0.00296238	0.0634415	0.936559	2017.04	0.142786
AX-85040983	38551999	12	0.635021	-0.606652	-0.375753	0.106419	0.248288	0.751712	2017.04	0.00681084
AX-85040986	86377410	12	0.928349	-0.11188	-0.220247	0.61147	0.587964	0.412036	2017.04	0.000300682
AX-85040987	86625919	12	0.126025	-3.8311	-1.25027	0.00218234	0.0442716	0.955728	2017.04	0.0615773
AX-85040990	37709015	13	0.266913	-1.79162	-0.748185	0.0166378	0.336404	0.663596	2017.04	0.0710508
AX-85041001	84573779	15	0.947056	0.089959	0.213357	0.67329	0.600999	0.399001	2017.04	0.000192421
AX-85041002	20680873	16	0.256465	-1.94263	-0.795649	0.0146236	0.576611	0.423389	2017.04	0.091352
AX-85041004	73359509	16	0.798382	0.31267	0.283354	0.269828	0.740154	0.259846	2017.04	0.00186434
AX-85041006	14926856	17	0.431362	0.981198	0.493472	0.0467723	0.404067	0.595933	2017.04	0.0229868
AX-85041007	29452916	17	0.374404	1.09157	0.528162	0.038759	0.502332	0.497668	2017.04	0.0295359
AX-85041010	7285285	17	NA	NA	NA	NA	NA	NA	NA	NA
AX-85041011	954473	17	NA	NA	NA	NA	NA	NA	NA	NA
AX-85041013	24821664	18	0.89652	-1.61598	-0.692984	0.0197048	0.50672	0.49328	2017.04	0.0647218
AX-85041017	55854353	18	0.0241479	-1.51815	-0.532789	0.00437968	0.6607	0.3393	2017.04	0.0512308
AX-85041018	1454101	19	NA	NA	NA	NA	NA	NA	NA	NA
AX-85041020	36059926	19	NA	NA	NA	NA	NA	NA	NA	NA
AX-85041022	62822987	19	0.908117	0.174091	0.239799	0.467848	0.526351	0.473649	2017.04	0.000749202
AX-85041025	135690975	2	0.609491	0.740182	0.417721	0.0764024	0.567482	0.432518	2017.04	0.0133336
AX-85041026	15771909	2	0.0104303	1.44585	0.527825	0.00615776	0.506508	0.493492	2017.04	0.0518117
AX-85041028	2377800	2	0.525563	6.55062	2.16823	0.00251793	0.0355744	0.964426	2017.04	0.145977
AX-85041033	52774771	2	0.265709	2.41233	0.943276	0.0105458	0.570051	0.429949	2017.04	0.141423
AX-85041034	88521392	2	0.913375	1.3419	0.606839	0.0270157	0.512629	0.487371	2017.04	0.0446084
AX-85041036	69822251	20	0.46972	1.04935	0.514892	0.0415498	0.259748	0.740252	2017.04	0.0209937
AX-85041037	12828295	21	0.441956	0.943591	0.481652	0.0501043	0.461516	0.538484	2017.04	0.0219403
AX-85041039	5455083	21	NA	NA	NA	NA	NA	NA	NA	NA
AX-85041041	58626978	21	NA	NA	NA	NA	NA	NA	NA	NA
AX-85041044	15579084	22	0.832783	0.262418	0.26756	0.326701	0.618346	0.381654	2017.04	0.0016114
AX-85041046	56868384	22	0.406405	-0.930013	-0.477384	0.0513979	0.574657	0.425343	2017.04	0.0209624
AX-85041050	24510954	23	0.795171	-0.361974	-0.298851	0.225811	0.570554	0.429446	2017.04	0.00318328
AX-85041053	45873255	23	NA	NA	NA	NA	NA	NA	NA	NA
AX-85041054	16135360	24	0.18695	-1.42448	-0.571902	0.0127465	0.520506	0.479494	2017.04	0.0502153
AX-85041055	23686683	24	0.714731	0.424598	0.318533	0.182539	0.345062	0.654938	2017.04	0.00403986
AX-85041056	40349176	24	NA	NA	NA	NA	NA	NA	NA	NA
AX-85041057	7058203	25	0.248144	1.45222	0.641515	0.0235899	0.66214	0.33786	2017.04	0.046781
AX-85041060	7281331	26	0.782163	0.313587	0.283643	0.268913	0.481489	0.518511	2017.04	0.0024343
AX-85041061	9361056	26	0.473395	0.890932	0.465102	0.0554204	0.578979	0.421021	2017.04	0.0191854
AX-85041062	1120774	27	NA	NA	NA	NA	NA	NA	NA	NA
AX-85041064	16840359	27	0.880455	0.190815	0.245056	0.436179	0.338149	0.661851	2017.04	0.000807997
AX-85041069	41496549	29	0.829388	-0.3087	-0.282107	0.273838	0.621138	0.378862	2017.04	0.0022236
AX-85041075	119605163	3	0.135386	-1.30693	-0.534956	0.0145634	0.586973	0.413027	2017.04	0.0410596
AX-85041076	12919884	3	0.431653	0.934061	0.478657	0.051007	0.65949	0.34051	2017.04	0.0194269
AX-85041081	50957245	3	0.340202	1.40695	0.627285	0.0249019	0.717059	0.282941	2017.04	0.039822
AX-85041082	51651428	3	0.428319	1.08655	0.526583	0.0390754	0.585334	0.414666	2017.04	0.0284128
AX-85041084	94738130	3	0.202955	-1.54252	-0.669895	0.0212995	0.491308	0.508692	2017.04	0.058964
AX-85041085	100477655	4	0.305765	3.56195	1.15653	0.00207101	0.105867	0.894133	2017.04	0.119083
AX-85041086	104647994	4	NA	NA	NA	NA	NA	NA	NA	NA
AX-85041088	21859984	4	0.125136	1.18479	0.496568	0.0170348	0.516586	0.483414	2017.04	0.0347583
AX-85041089	28870640	4	0.608238	0.656138	0.391306	0.0935834	0.590915	0.409085	2017.04	0.0103192
AX-85041091	51682987	4	0.56338	-0.690703	-0.40217	0.0858986	0.554261	0.445739	2017.04	0.0116867
AX-85041092	81012723	4	NA	NA	NA	NA	NA	NA	NA	NA
AX-85041093	93039365	4	0.971425	-0.0425816	-0.198466	0.830116	0.579722	0.420278	2017.04	4.38041e-05
AX-85041095	111920232	5	0.135185	-10.2886	-3.30708	0.00186407	0.00406449	0.995936	2017.04	0.0424877
AX-85041103	62449449	5	NA	NA	NA	NA	NA	NA	NA	NA
AX-85041105	75444127	5	0.129978	1.62601	0.635242	0.0104773	0.504503	0.495497	2017.04	0.0655337
AX-85041107	44772311	6	NA	NA	NA	NA	NA	NA	NA	NA
AX-85041108	105614362	7	0.60274	0.578399	0.366873	0.114896	0.610433	0.389567	2017.04	0.00788841
AX-85041109	13763643	7	0.522667	-1.00748	-0.501733	0.0446428	0.566329	0.433671	2017.04	0.0247183
AX-85041110	18175945	7	NA	NA	NA	NA	NA	NA	NA	NA
AX-85041111	2153049	7	NA	NA	NA	NA	NA	NA	NA	NA
AX-85041112	44931949	7	NA	NA	NA	NA	NA	NA	NA	NA
AX-85041114	62582707	7	0.363921	-1.22682	-0.570672	0.0315719	0.53311	0.46689	2017.04	0.0371459
AX-85041115	63108562	7	0.0464193	-1.69113	-0.655709	0.00990637	0.306319	0.693681	2017.04	0.060256
AX-85041117	103273880	8	0.923615	0.219982	0.254223	0.386868	0.415569	0.584431	2017.04	0.00116538
AX-85041120	109817564	8	0.859751	0.207387	0.250264	0.40729	0.596365	0.403635	2017.04	0.00102655
AX-85041121	31198052	8	NA	NA	NA	NA	NA	NA	NA	NA
AX-85041122	32985920	8	NA	NA	NA	NA	NA	NA	NA	NA
AX-85041126	81422808	8	0.823176	0.271243	0.270334	0.315686	0.39481	0.60519	2017.04	0.00174305
AX-85041127	93106024	8	NA	NA	NA	NA	NA	NA	NA	NA
AX-85041128	6109909	9	0.728921	0.445649	0.32515	0.170501	0.572314	0.427686	2017.04	0.00482014
AX-85041130	70970640	9	0.30777	-1.3207	-0.600175	0.0277703	0.460592	0.539408	2017.04	0.0429689
AX-85041131	99755382	9	0.122901	-1.29454	-0.531062	0.0147835	0.500133	0.499867	2017.04	0.0415416
AX-85041132	106532837	30	0.239544	-1.7637	-0.73941	0.0170663	0.697809	0.302191	2017.04	0.0650399
AX-85041133	120500734	30	0.47671	-0.924417	-0.475626	0.051946	0.311606	0.688394	2017.04	0.0181758
AX-85041136	141317442	30	NA	NA	NA	NA	NA	NA	NA	NA
AX-85041137	2222279	30	0.679613	-0.600972	-0.373967	0.108051	0.467058	0.532942	2017.04	0.00891402
AX-85041138	28287526	30	NA	NA	NA	NA	NA	NA	NA	NA
AX-85041140	42736475	30	0.7377	-0.434197	-0.32155	0.176912	0.631071	0.368929	2017.04	0.0043522
AX-85041141	53358605	30	NA	NA	NA	NA	NA	NA	NA	NA
AX-85041151	144033867	1	NA	NA	NA	NA	NA	NA	NA	NA
AX-85041154	27415848	1	0.144082	1.21385	0.505701	0.0163804	0.539806	0.460194	2017.04	0.0362929
AX-85041155	31452080	1	NA	NA	NA	NA	NA	NA	NA	NA
AX-85041156	38322538	1	NA	NA	NA	NA	NA	NA	NA	NA
AX-85041157	61609111	1	0.198993	-1.56274	-0.676251	0.0208387	0.476973	0.523027	2017.04	0.0604099
AX-85041158	83039734	1	NA	NA	NA	NA	NA	NA	NA	NA
AX-85041159	14255850	10	0.316224	5.13725	1.72401	0.00288418	0.0593731	0.940627	2017.04	0.146145
AX-85041162	81277274	10	0.490222	-0.883641	-0.46281	0.0562239	0.423879	0.576121	2017.04	0.018907
AX-85041164	105229830	11	NA	NA	NA	NA	NA	NA	NA	NA
AX-85041166	107097146	11	NA	NA	NA	NA	NA	NA	NA	NA
AX-85041167	25181210	11	NA	NA	NA	NA	NA	NA	NA	NA
AX-85041168	30212174	11	NA	NA	NA	NA	NA	NA	NA	NA
AX-85041170	47070703	11	NA	NA	NA	NA	NA	NA	NA	NA
AX-85041171	50547700	11	0.724683	0.46333	0.330707	0.161205	0.483814	0.516186	2017.04	0.00531595
AX-85041174	98659352	11	0.776254	-0.352709	-0.295939	0.233328	0.741386	0.258614	2017.04	0.00236507
AX-85041175	26634246	12	NA	NA	NA	NA	NA	NA	NA	NA
AX-85041177	58048288	12	0.615767	-0.78819	-0.43281	0.0685917	0.717103	0.282897	2017.04	0.0124964
AX-85041179	86251171	12	0.188365	-1.56448	-0.676797	0.0207999	0.14768	0.85232	2017.04	0.0305477
AX-85041180	20902557	13	NA	NA	NA	NA	NA	NA	NA	NA
AX-85041181	53354720	13	0.686145	0.480193	0.336007	0.152971	0.633226	0.366774	2017.04	0.00531011
AX-85041183	78895225	13	NA	NA	NA	NA	NA	NA	NA	NA
AX-85041185	26291298	14	0.861794	-0.204205	-0.249264	0.412654	0.427287	0.572713	2017.04	0.00101182
AX-85041186	33220938	14	NA	NA	NA	NA	NA	NA	NA	NA
AX-85041187	38349112	14	0.927159	0.167292	0.237663	0.481491	0.389877	0.610123	2017.04	0.000660104
AX-85041188	74098633	14	NA	NA	NA	NA	NA	NA	NA	NA
AX-85041190	81889646	14	NA	NA	NA	NA	NA	NA	NA	NA
AX-85041192	30866287	15	0.153049	-1.44278	-0.526861	0.00617294	0.515823	0.484177	2017.04	0.0515492
AX-85041195	75614987	15	0.073085	1.48125	0.589744	0.0120159	0.373151	0.626849	2017.04	0.0508882
AX-85041196	9470683	15	NA	NA	NA	NA	NA	NA	NA	NA
AX-85041199	51853615	16	0.537494	0.844799	0.450602	0.060817	0.480288	0.519712	2017.04	0.0176639
AX-85041200	55123978	16	0.170901	1.30358	0.533903	0.0146223	0.376599	0.623401	2017.04	0.039558
AX-85041205	24295775	18	0.796505	0.294207	0.277552	0.289141	0.610238	0.389762	2017.04	0.00204136
AX-85041207	57068856	18	NA	NA	NA	NA	NA	NA	NA	NA
AX-85041209	20676522	19	0.216322	-1.45871	-0.643554	0.0234115	0.583391	0.416609	2017.04	0.0512793
AX-85041211	4540822	19	0.0977937	-1.57326	-0.550112	0.00423776	0.452013	0.547987	2017.04	0.060791
AX-85041212	57329171	19	NA	NA	NA	NA	NA	NA	NA	NA
AX-85041213	104212047	2	NA	NA	NA	NA	NA	NA	NA	NA
AX-85041218	127491555	2	0.518982	5.02796	1.6632	0.00250225	0.0546796	0.94532	2017.04	0.129569
AX-85041219	134373345	2	NA	NA	NA	NA	NA	NA	NA	NA
AX-85041220	1468793	2	NA	NA	NA	NA	NA	NA	NA	NA
AX-85041221	18428317	2	0.474109	-0.845047	-0.45068	0.0607859	0.51896	0.48104	2017.04	0.0176763
AX-85041223	3651007	2	0.588989	0.673434	0.396742	0.0896192	0.38642	0.61358	2017.04	0.0106619
AX-85041225	26566532	20	NA	NA	NA	NA	NA	NA	NA	NA
AX-85041226	67877321	20	NA	NA	NA	NA	NA	NA	NA	NA
AX-85041228	6282436	21	0.46489	-0.892321	-0.465538	0.0552693	0.626149	0.373851	2017.04	0.0184813
AX-85041229	66771933	21	NA	NA	NA	NA	NA	NA	NA	NA
AX-85041230	37703253	22	0.134172	-1.14136	-0.482917	0.0181051	0.434341	0.565659	2017.04	0.0317353
AX-85041232	49496173	22	0.265924	1.40267	0.625939	0.0250325	0.580687	0.419313	2017.04	0.0475012
AX-85041236	25230472	23	NA	NA	NA	NA	NA	NA	NA	NA
AX-85041238	31349531	23	NA	NA	NA	NA	NA	NA	NA	NA
AX-85041239	8221827	23	NA	NA	NA	NA	NA	NA	NA	NA
AX-85041240	9599624	23	0.0415041	1.10676	0.421249	0.00860591	0.488344	0.511656	2017.04	0.0303475
AX-85041244	27272403	25	0.44265	-0.988136	-0.495652	0.0461951	0.377395	0.622605	2017.04	0.0227487
AX-85041247	8244794	25	NA	NA	NA	NA	NA	NA	NA	NA
AX-85041248	2938173	26	0.218067	2.50817	0.973397	0.00997429	0.419059	0.580941	2017.04	0.151857
AX-85041249	48824430	26	0.62073	0.630699	0.38331	0.0998876	0.406723	0.593277	2017.04	0.00951732
AX-85041251	22367754	27	0.590221	-0.699077	-0.404802	0.0841745	0.475174	0.524826	2017.04	0.0120846
AX-85041253	28955615	27	0.254893	2.13291	0.753288	0.00463347	0.574266	0.425734	2017.04	0.110284
AX-85041255	36221755	27	0.730336	0.394258	0.308998	0.201982	0.528904	0.471096	2017.04	0.00384027
AX-85041259	8099199	28	0.363249	1.09332	0.528712	0.0386497	0.634602	0.365398	2017.04	0.0274839
AX-85041260	26027802	29	0.616074	-0.62558	-0.381702	0.101229	0.72997	0.27003	2017.04	0.00764887
AX-85041261	34380463	29	0.4325	0.966125	0.488735	0.0480654	0.617293	0.382707	2017.04	0.0218645
AX-85041262	39371264	29	NA	NA	NA	NA	NA	NA	NA	NA
AX-85041264	103151065	3	NA	NA	NA	NA	NA	NA	NA	NA
AX-85041266	2799995	3	0.323454	-1.09875	-0.530418	0.0383142	0.521133	0.478867	2017.04	0.0298727
AX-85041267	4563563	3	0.945513	-0.107512	-0.218874	0.623281	0.526711	0.473289	2017.04	0.000285711
AX-85041268	58413523	3	0.686509	-1.22603	-0.570423	0.0316075	0.565529	0.434471	2017.04	0.0366214
AX-85041269	70542176	3	0.0640377	1.45043	0.580058	0.0124022	0.50838	0.49162	2017.04	0.0521344
AX-85041271	119311894	4	NA	NA	NA	NA	NA	NA	NA	NA
AX-85041272	24040881	4	0.210351	-1.76689	-0.740414	0.0170163	0.393253	0.606747	2017.04	0.0738609
AX-85041274	24653498	4	0.157159	-1.3891	-0.560781	0.0132465	0.545215	0.454785	2017.04	0.0474409
AX-85041275	25949800	4	0.936069	-0.105519	-0.218247	0.628751	0.307782	0.692218	2017.04	0.000235215
AX-85041276	37806397	4	0.26366	1.59916	0.611998	0.00897466	0.677095	0.322905	2017.04	0.0554401
AX-85041277	46530320	4	0.789796	0.316083	0.284427	0.266441	0.536433	0.463567	2017.04	0.00246346
AX-85041278	61977158	4	0.0749523	-1.30232	-0.533507	0.0146446	0.489719	0.510281	2017.04	0.0420247
AX-85041281	24054410	5	NA	NA	NA	NA	NA	NA	NA	NA
AX-85041282	34217694	5	0.864454	0.191996	0.245427	0.434042	0.438054	0.561946	2017.04	0.00089975
AX-85041283	3535626	5	NA	NA	NA	NA	NA	NA	NA	NA
AX-85041284	3826785	5	0.0952883	-1.30929	-0.535697	0.0145223	0.529089	0.470911	2017.04	0.0423497
AX-85041285	39874173	5	0.977937	-0.0372268	-0.196783	0.849954	0.514207	0.485793	2017.04	3.43254e-05
AX-85041287	57867646	5	0.10406	3.99721	1.32971	0.00264649	0.0366478	0.963352	2017.04	0.0559322
AX-85041290	97730533	5	0.789987	0.659856	0.392474	0.0927104	0.425893	0.574107	2017.04	0.0105562
AX-85041291	98364091	5	0.917063	0.157204	0.234492	0.502601	0.421157	0.578843	2017.04	0.000597373
AX-85041294	114114095	6	0.108848	-1.33035	-0.542318	0.0141637	0.69913	0.30087	2017.04	0.0369135
AX-85041300	16980835	7	NA	NA	NA	NA	NA	NA	NA	NA
AX-85041303	44905571	7	0.571818	-0.708934	-0.4079	0.082209	0.446752	0.553248	2017.04	0.0123172
AX-85041304	46016067	7	0.238049	-1.45247	-0.641592	0.0235831	0.582844	0.417156	2017.04	0.0508605
AX-85041306	61623264	7	NA	NA	NA	NA	NA	NA	NA	NA
AX-85041311	42840219	8	NA	NA	NA	NA	NA	NA	NA	NA
AX-85041312	64487006	8	0.435999	1.13382	0.541442	0.0362527	0.523894	0.476106	2017.04	0.0317946
AX-85041318	64223103	9	0.721076	0.411599	0.314448	0.190549	0.488103	0.511897	2017.04	0.00419718
AX-85041319	103005986	30	0.399965	-1.21806	-0.567919	0.0319699	0.486115	0.513885	2017.04	0.0367502
AX-85041320	106751397	30	0.129476	-1.23937	-0.513722	0.0158424	0.428442	0.571558	2017.04	0.0372965
AX-85041321	109499350	30	0.904545	0.175065	0.240105	0.465931	0.286542	0.713458	2017.04	0.000621253
AX-85041323	127629922	30	0.815478	0.335918	0.290661	0.247803	0.224706	0.775294	2017.04	0.00194922
AX-85041324	28346121	30	NA	NA	NA	NA	NA	NA	NA	NA
AX-85041325	54458271	30	NA	NA	NA	NA	NA	NA	NA	NA
AX-85041327	6398079	30	0.57269	0.723294	0.412413	0.0794631	0.596154	0.403846	2017.04	0.0124888
AX-85041328	77598910	30	NA	NA	NA	NA	NA	NA	NA	NA
AX-85041329	81227460	30	0.593868	0.648188	0.388807	0.0954908	0.492039	0.507961	2017.04	0.0104123
AX-85041333	6605115	1	NA	NA	NA	NA	NA	NA	NA	NA
AX-85041334	69997094	1	NA	NA	NA	NA	NA	NA	NA	NA
AX-85041336	95387367	1	0.0430511	1.67486	0.650595	0.010043	0.493094	0.506906	2017.04	0.0695227
AX-85041337	18909571	10	NA	NA	NA	NA	NA	NA	NA	NA
AX-85041338	48122823	10	0.204634	-1.82354	-0.758218	0.0161711	0.487451	0.512549	2017.04	0.0823778
AX-85041339	53322498	10	0.42886	1.60295	0.688887	0.0199723	0.419067	0.580933	2017.04	0.0620246
AX-85041340	102236725	11	NA	NA	NA	NA	NA	NA	NA	NA
AX-85041343	27296362	11	NA	NA	NA	NA	NA	NA	NA	NA
AX-85041344	48456744	11	NA	NA	NA	NA	NA	NA	NA	NA
AX-85041346	86781046	11	NA	NA	NA	NA	NA	NA	NA	NA
AX-85041347	15870783	12	NA	NA	NA	NA	NA	NA	NA	NA
AX-85041351	46011590	12	NA	NA	NA	NA	NA	NA	NA	NA
AX-85041352	72375929	12	NA	NA	NA	NA	NA	NA	NA	NA
AX-85041353	74790599	12	0.349656	1.22715	0.570774	0.0315572	0.37039	0.62961	2017.04	0.0348209
AX-85041356	10730654	13	0.853161	-0.23054	-0.257541	0.370702	0.518528	0.481472	2017.04	0.00131569
AX-85041357	23305546	13	NA	NA	NA	NA	NA	NA	NA	NA
AX-85041359	35807751	13	NA	NA	NA	NA	NA	NA	NA	NA
AX-85041361	66816447	13	0.544106	-0.741591	-0.418164	0.0761547	0.337457	0.662543	2017.04	0.012192
AX-85041363	13281324	14	0.870602	0.251609	0.264163	0.340856	0.306228	0.693772	2017.04	0.00133361
AX-85041364	18130253	14	0.101461	1.56084	0.61476	0.0111189	0.549224	0.450776	2017.04	0.0598055
AX-85041365	39557814	14	0.6874	-0.482981	-0.336883	0.151665	0.407963	0.592037	2017.04	0.00558656
AX-85041368	13556587	15	0.979862	-0.0284906	-0.194037	0.883266	0.603822	0.396178	2017.04	1.92538e-05
AX-85041369	43245513	15	0.468446	-0.859882	-0.455343	0.0589683	0.529472	0.470528	2017.04	0.0182651
AX-85041371	15227385	16	0.193187	-1.7777	-0.743812	0.0168489	0.504495	0.495505	2017.04	0.0783318
AX-85041372	15502562	16	NA	NA	NA	NA	NA	NA	NA	NA
AX-85041375	27273214	16	0.759632	0.587894	0.369857	0.111944	0.5986	0.4014	2017.04	0.00823429
AX-85041376	37594349	16	0.977231	0.0813532	0.210652	0.699351	0.547893	0.452107	2017.04	0.000162555
AX-85041377	42590740	16	NA	NA	NA	NA	NA	NA	NA	NA
AX-85041378	50353460	16	0.338368	1.14929	0.546303	0.0353994	0.590547	0.409453	2017.04	0.0316689
AX-85041382	7461560	16	0.200497	-1.7248	-0.727186	0.0176975	0.52843	0.47157	2017.04	0.0735068
AX-85041383	75407207	16	NA	NA	NA	NA	NA	NA	NA	NA
AX-85041385	19194847	18	NA	NA	NA	NA	NA	NA	NA	NA
AX-85041386	24693660	18	0.731719	0.382034	0.305156	0.210595	0.5985	0.4015	2017.04	0.00347751
AX-85041388	6500203	18	0.378632	-1.20902	-0.565075	0.0323896	0.534348	0.465652	2017.04	0.0360633
AX-85041390	30945200	19	0.360913	1.09974	0.530728	0.0382537	0.419027	0.580973	2017.04	0.0291937
AX-85041391	35193231	19	0.557228	-1.00914	-0.502254	0.0445135	0.456185	0.543815	2017.04	0.0250501
AX-85041392	40255327	19	0.473829	1.40288	0.626006	0.025026	0.573656	0.426344	2017.04	0.0477274
AX-85041393	40681475	19	NA	NA	NA	NA	NA	NA	NA	NA
AX-85041400	73009761	2	NA	NA	NA	NA	NA	NA	NA	NA
AX-85041401	78953329	2	NA	NA	NA	NA	NA	NA	NA	NA
AX-85041406	9204667	20	0.836514	-0.271942	-0.270554	0.314834	0.303756	0.696244	2017.04	0.0015508
AX-85041407	10194035	21	0.0427929	-1.56251	-0.546731	0.00426442	0.564686	0.435314	2017.04	0.0595071
AX-85041408	25706598	21	NA	NA	NA	NA	NA	NA	NA	NA
AX-85041409	27550233	21	0.359565	-1.10747	-0.533159	0.0377844	0.368853	0.631147	2017.04	0.0283115
AX-85041411	45326878	21	0.0376118	-1.08823	-0.415427	0.00880443	0.519183	0.480817	2017.04	0.0293129
AX-85041412	67629383	21	0.741339	-0.388649	-0.307235	0.205874	0.498414	0.501586	2017.04	0.00374426
AX-85041416	57981770	22	0.632828	-0.573551	-0.365349	0.116445	0.634507	0.365493	2017.04	0.00756439
AX-85041418	11259424	24	NA	NA	NA	NA	NA	NA	NA	NA
AX-85041419	25129144	24	NA	NA	NA	NA	NA	NA	NA	NA
AX-85041421	5693489	25	0.492367	1.6521	0.704335	0.0189957	0.562933	0.437067	2017.04	0.0665872
AX-85041422	17357247	26	0.223125	-1.50683	-0.658678	0.0221572	0.52147	0.47853	2017.04	0.0561803
AX-85041425	46188475	26	NA	NA	NA	NA	NA	NA	NA	NA
AX-85041427	8880181	26	0.182107	-1.063	-0.45829	0.0203683	0.350293	0.649707	2017.04	0.0254995
AX-85041428	27947781	27	0.496662	-1.25184	-0.578535	0.0304785	0.382404	0.617596	2017.04	0.0366979
AX-85041429	35173186	27	0.688207	-0.552144	-0.358621	0.12365	0.46696	0.53304	2017.04	0.00752417
AX-85041430	5162227	27	0.261114	1.34071	0.606465	0.0270572	0.52276	0.47724	2017.04	0.0444654
AX-85041431	1047511	28	NA	NA	NA	NA	NA	NA	NA	NA
AX-85041432	46250571	28	NA	NA	NA	NA	NA	NA	NA	NA
AX-85041433	8709982	28	0.0823732	-0.996285	-0.386527	0.009951	0.522205	0.477795	2017.04	0.0245564
AX-85041435	29886537	29	0.505632	-0.793487	-0.434474	0.067803	0.528636	0.471364	2017.04	0.0155563
AX-85041436	3588080	29	NA	NA	NA	NA	NA	NA	NA	NA
AX-85041437	472822	29	0.758974	0.414868	0.315475	0.18849	0.649731	0.350269	2017.04	0.00388392
AX-85041438	118348031	3	0.0800277	-1.63874	-0.639243	0.0103605	0.573676	0.426324	2017.04	0.0651239
AX-85041441	32629935	3	NA	NA	NA	NA	NA	NA	NA	NA
AX-85041442	101093268	4	NA	NA	NA	NA	NA	NA	NA	NA
AX-85041445	116643053	4	NA	NA	NA	NA	NA	NA	NA	NA
AX-85041447	111151819	5	0.0717668	1.43572	0.575436	0.0125951	0.773617	0.226383	2017.04	0.0357952
AX-85041449	25784009	5	0.993349	0.0176065	0.190617	0.926407	0.354104	0.645896	2017.04	7.03001e-06
AX-85041450	53779619	5	NA	NA	NA	NA	NA	NA	NA	NA
AX-85041451	60057628	5	0.0249644	1.28156	0.47619	0.00711772	0.593515	0.406485	2017.04	0.039289
AX-85041453	73618918	5	NA	NA	NA	NA	NA	NA	NA	NA
AX-85041454	87986939	5	0.765951	0.35078	0.295333	0.234933	0.342545	0.657455	2017.04	0.00274769
AX-85041457	81632306	6	NA	NA	NA	NA	NA	NA	NA	NA
AX-85041459	100583293	7	NA	NA	NA	NA	NA	NA	NA	NA
AX-85041460	19285580	7	0.920143	0.153029	0.23318	0.511649	0.346073	0.653927	2017.04	0.000525487
AX-85041462	40545732	7	0.101386	-1.35388	-0.549712	0.0137824	0.279595	0.720405	2017.04	0.0366082
AX-85041463	55613974	7	0.721399	-0.589258	-0.370286	0.111529	0.578822	0.421178	2017.04	0.00839336
AX-85041464	66402200	7	NA	NA	NA	NA	NA	NA	NA	NA
AX-85041466	75544742	7	0.879505	-0.174966	-0.240075	0.466124	0.482596	0.517404	2017.04	0.000757945
AX-85041467	109142776	8	0.447693	-1.20221	-0.562934	0.0327115	0.249968	0.750032	2017.04	0.026868
AX-85041468	42371940	8	0.737828	2.0655	0.834267	0.0132927	0.410816	0.589184	2017.04	0.102392
AX-85041469	51809542	8	0.410438	1.08787	0.526999	0.0389916	0.468176	0.531824	2017.04	0.0292178
AX-85041471	72107644	8	NA	NA	NA	NA	NA	NA	NA	NA
AX-85041475	23801378	9	0.992811	-0.0119707	-0.188845	0.949457	0.358993	0.641007	2017.04	3.26966e-06
AX-85041476	32762700	9	0.952328	-0.0879344	-0.212721	0.679328	0.484371	0.515629	2017.04	0.000191491
AX-85041477	47029691	9	0.498694	0.962983	0.487747	0.048342	0.557127	0.442873	2017.04	0.0226874
AX-85041479	91769611	9	NA	NA	NA	NA	NA	NA	NA	NA
AX-85041482	141182232	30	0.400144	-1.11171	-0.53449	0.0375313	0.396015	0.603985	2017.04	0.0293111
AX-85041485	66045818	30	0.103747	-1.35834	-0.551115	0.0137122	0.59743	0.40257	2017.04	0.0440009
AX-85041487	79572051	30	0.00446521	1.30214	0.482656	0.00697877	0.576862	0.423138	2017.04	0.0410376
AX-85041488	80176038	30	0.363958	1.19987	0.5622	0.0328232	0.428226	0.571774	2017.04	0.0349526
AX-85041493	126360612	1	0.25671	1.32435	0.601323	0.0276378	0.486399	0.513601	2017.04	0.0434448
AX-85041494	155629222	1	NA	NA	NA	NA	NA	NA	NA	NA
AX-85041495	16006060	1	0.15496	1.26183	0.52078	0.015395	0.391789	0.608211	2017.04	0.0376201
AX-85041496	18295068	1	NA	NA	NA	NA	NA	NA	NA	NA
AX-85041499	69545566	1	0.226889	1.40512	0.626709	0.0249577	0.577544	0.422456	2017.04	0.0477645
AX-85041500	86357322	1	NA	NA	NA	NA	NA	NA	NA	NA
AX-85041504	60229494	10	NA	NA	NA	NA	NA	NA	NA	NA
AX-85041507	11217122	11	0.0312954	-3.42079	-1.13079	0.00248515	0.0524776	0.947522	2017.04	0.0576942
AX-85041515	35481968	12	NA	NA	NA	NA	NA	NA	NA	NA
AX-85041518	70948819	12	0.822676	0.23618	0.259314	0.362408	0.358897	0.641103	2017.04	0.00127262
AX-85041520	37267986	13	0.75692	-1.59934	-0.612055	0.00897326	0.45318	0.54682	2017.04	0.0628512
AX-85041521	49108078	13	NA	NA	NA	NA	NA	NA	NA	NA
AX-85041522	57048042	13	NA	NA	NA	NA	NA	NA	NA	NA
AX-85041523	60775221	13	0.489265	2.00004	0.737992	0.00672619	0.503464	0.496536	2017.04	0.0991538
AX-85041526	70299653	13	0.284455	1.26872	0.583841	0.0297755	0.517813	0.482187	2017.04	0.0398508
AX-85041527	82045146	13	0.245642	-1.58029	-0.681764	0.0204528	0.566441	0.433559	2017.04	0.060812
AX-85041531	37011715	14	0.0537674	1.73851	0.670603	0.0095291	0.659249	0.340751	2017.04	0.0673221
AX-85041539	45176457	16	0.92775	-0.121625	-0.223309	0.585996	0.544514	0.455486	2017.04	0.000363783
AX-85041540	54950905	16	0.926049	-0.11211	-0.220319	0.610855	0.420337	0.579663	2017.04	0.000303653
AX-85041541	55959397	16	0.963707	0.0676693	0.206351	0.742963	0.436893	0.563107	2017.04	0.000111703
AX-85041543	58685667	16	NA	NA	NA	NA	NA	NA	NA	NA
AX-85041545	929140	16	0.604424	-0.6131	-0.377779	0.10461	0.31285	0.68715	2017.04	0.00801246
AX-85041546	16258020	17	0.569412	-0.736432	-0.416542	0.0770668	0.604765	0.395235	2017.04	0.0128535
AX-85041551	3025979	17	0.822724	-0.327854	-0.288127	0.25517	0.561859	0.438141	2017.04	0.00262372
AX-85041552	63215794	17	0.957931	0.0653237	0.205614	0.750712	0.386411	0.613589	2017.04	0.000100319
AX-85041554	51839968	18	NA	NA	NA	NA	NA	NA	NA	NA
AX-85041556	61251695	18	NA	NA	NA	NA	NA	NA	NA	NA
AX-85041557	15143019	19	NA	NA	NA	NA	NA	NA	NA	NA
AX-85041558	18617552	19	0.773943	-0.351949	-0.2957	0.233958	0.872805	0.127195	2017.04	0.00136352
AX-85041560	45700375	19	NA	NA	NA	NA	NA	NA	NA	NA
AX-85041564	130522635	2	0.734483	-0.49902	-0.341924	0.144442	0.432317	0.567683	2017.04	0.0060598
AX-85041568	2956822	2	0.967006	-0.720181	-0.411435	0.0800469	0.51389	0.48611	2017.04	0.012847
AX-85041569	37248988	2	NA	NA	NA	NA	NA	NA	NA	NA
AX-85041570	54518182	2	0.26587	1.43334	0.63558	0.0241225	0.487614	0.512386	2017.04	0.0508965
AX-85041572	69829904	2	0.0389633	1.74013	0.671111	0.00951675	0.35332	0.64668	2017.04	0.0686018
AX-85041574	81906954	2	NA	NA	NA	NA	NA	NA	NA	NA
AX-85041576	23730018	20	NA	NA	NA	NA	NA	NA	NA	NA
AX-85041577	37258100	20	0.659292	-0.508369	-0.344862	0.140449	0.442675	0.557325	2017.04	0.00632217
AX-85041579	30693685	21	0.645711	-0.544961	-0.356363	0.126208	0.427154	0.572846	2017.04	0.00720557
AX-85041580	41624074	21	0.559014	0.727303	0.413673	0.0787205	0.457058	0.542942	2017.04	0.0130158
AX-85041581	4801109	21	0.825351	0.38408	0.305799	0.209119	0.346866	0.653134	2017.04	0.00331377
AX-85041582	55993582	21	NA	NA	NA	NA	NA	NA	NA	NA
AX-85041584	1408539	22	0.169222	1.12113	0.47656	0.0186453	0.675865	0.324135	2017.04	0.0273031
AX-85041585	34923375	22	0.688506	0.858394	0.454875	0.0591469	0.539627	0.460373	2017.04	0.0181506
AX-85041586	55667950	22	0.804641	0.3425	0.29273	0.241993	0.424072	0.575928	2017.04	0.00284083
AX-85041587	9232436	23	NA	NA	NA	NA	NA	NA	NA	NA
AX-85041588	42770653	24	0.532131	-0.828088	-0.44535	0.0629689	0.490185	0.509815	2017.04	0.0169918
AX-85041591	10265172	25	0.291084	1.30014	0.593715	0.0285359	0.324742	0.675258	2017.04	0.0367539
AX-85041595	3220069	25	0.114042	-1.36543	-0.553343	0.0136022	0.69598	0.30402	2017.04	0.0391159
AX-85041599	35701894	27	0.795741	0.326909	0.28783	0.256053	0.396744	0.603256	2017.04	0.00253617
AX-85041602	2501458	28	0.820798	-0.29919	-0.279118	0.283759	0.411637	0.588363	2017.04	0.00214966
AX-85041603	41909576	28	0.157427	1.56275	0.615359	0.011099	0.532569	0.467431	2017.04	0.0602816
AX-85041604	46157174	28	0.54539	-1.97148	-0.688422	0.00418644	0.497594	0.502406	2017.04	0.0963448
AX-85041606	22508152	29	0.0288915	2.54718	0.825413	0.00202905	0.078725	0.921275	2017.04	0.046659
AX-85041607	32224462	29	NA	NA	NA	NA	NA	NA	NA	NA
AX-85041608	33235956	29	0.103069	-1.3062	-0.534728	0.0145762	0.633249	0.366751	2017.04	0.0392899
AX-85041609	41823726	29	0.130313	1.17061	0.492111	0.0173715	0.439414	0.560586	2017.04	0.0334698
AX-85041610	42883669	29	NA	NA	NA	NA	NA	NA	NA	NA
AX-85041612	47340074	29	0.981144	0.0291797	0.194254	0.880596	0.479968	0.520032	2017.04	2.10726e-05
AX-85041613	5489515	29	NA	NA	NA	NA	NA	NA	NA	NA
AX-85041614	95442	29	0.787894	0.325485	0.287382	0.257388	0.542607	0.457393	2017.04	0.00260706
AX-85041618	38648328	3	NA	NA	NA	NA	NA	NA	NA	NA
AX-85041620	44298897	3	0.872843	-0.193127	-0.245782	0.432005	0.627044	0.372956	2017.04	0.000864883
AX-85041621	61287196	3	NA	NA	NA	NA	NA	NA	NA	NA
AX-85041622	69107214	3	NA	NA	NA	NA	NA	NA	NA	NA
AX-85041625	92430130	3	0.691554	0.528893	0.351313	0.132202	0.45451	0.54549	2017.04	0.00687672
AX-85041626	106509547	4	0.48059	-0.871468	-0.458984	0.0576053	0.375268	0.624732	2017.04	0.0176544
AX-85041627	108009409	4	0.901351	-0.158892	-0.235023	0.498994	0.263273	0.736727	2017.04	0.00048555
AX-85041629	13581098	4	0.922367	0.150872	0.232502	0.516399	0.484366	0.515634	2017.04	0.000563697
AX-85041635	96021696	4	0.616084	-0.616139	-0.378734	0.103772	0.405806	0.594194	2017.04	0.0090765
AX-85041636	106201640	5	NA	NA	NA	NA	NA	NA	NA	NA
AX-85041637	30060072	5	NA	NA	NA	NA	NA	NA	NA	NA
AX-85041638	43965851	5	0.978534	0.0304361	0.194649	0.875746	0.409065	0.590935	2017.04	2.22036e-05
AX-85041641	104411574	6	NA	NA	NA	NA	NA	NA	NA	NA
AX-85041643	110069919	6	NA	NA	NA	NA	NA	NA	NA	NA
AX-85041644	53647402	6	0.273626	1.69243	0.717011	0.0182554	0.574254	0.425746	2017.04	0.069437
AX-85041646	61925752	6	0.0596453	1.57745	0.619982	0.010948	0.519774	0.480226	2017.04	0.061587
AX-85041651	98090534	6	0.780084	0.757135	0.423049	0.0735006	0.565577	0.434423	2017.04	0.0139658
AX-85041655	61600803	7	NA	NA	NA	NA	NA	NA	NA	NA
AX-85041656	109883206	8	NA	NA	NA	NA	NA	NA	NA	NA
AX-85041657	45841540	8	NA	NA	NA	NA	NA	NA	NA	NA
AX-85041658	62153244	8	0.432081	0.998137	0.498796	0.0453823	0.609482	0.390518	2017.04	0.0235124
AX-85041661	21027434	9	0.00566914	1.41934	0.519494	0.00629197	0.504128	0.495872	2017.04	0.0499343
AX-85041662	47577047	9	0.112708	-1.43153	-0.574118	0.0126512	0.429825	0.570175	2017.04	0.0497983
AX-85041663	6137489	9	0.750366	0.410464	0.314091	0.19127	0.505761	0.494239	2017.04	0.00417587
AX-85041665	94088578	9	0.52566	-2.47173	-0.859777	0.00404224	0.728249	0.271751	2017.04	0.119885
AX-85041669	127704767	30	NA	NA	NA	NA	NA	NA	NA	NA
AX-85041672	41156937	30	0.441386	1.09561	0.52943	0.0385079	0.523229	0.476771	2017.04	0.0296911
AX-85041674	5187188	30	NA	NA	NA	NA	NA	NA	NA	NA
AX-85041675	57293556	30	0.625726	0.668607	0.395225	0.0907008	0.634233	0.365767	2017.04	0.0102828
AX-85041676	64835174	30	0.65525	-0.682109	-0.399469	0.0877215	0.497056	0.502944	2017.04	0.0115331
AX-85041678	81974173	30	NA	NA	NA	NA	NA	NA	NA	NA
AX-85041680	99527134	30	NA	NA	NA	NA	NA	NA	NA	NA
AX-85041681	99655046	30	NA	NA	NA	NA	NA	NA	NA	NA
AX-85041686	131371423	1	NA	NA	NA	NA	NA	NA	NA	NA
AX-85041687	135680724	1	0.849248	-0.301137	-0.27973	0.281692	0.598905	0.401095	2017.04	0.00215997
AX-85041689	30836003	1	0.825294	0.260781	0.267046	0.328797	0.375867	0.624133	2017.04	0.0015819
AX-85041691	84680680	1	0.129562	1.09066	0.466984	0.0195149	0.476817	0.523183	2017.04	0.029424
AX-85041692	104073385	10	NA	NA	NA	NA	NA	NA	NA	NA
AX-85041693	15881974	10	NA	NA	NA	NA	NA	NA	NA	NA
AX-85041694	20183613	10	NA	NA	NA	NA	NA	NA	NA	NA
AX-85041695	64258251	10	NA	NA	NA	NA	NA	NA	NA	NA
AX-85041696	65180113	10	NA	NA	NA	NA	NA	NA	NA	NA
AX-85041700	86909607	11	NA	NA	NA	NA	NA	NA	NA	NA
AX-85041701	30439210	12	0.540022	-0.821786	-0.443369	0.0638102	0.542407	0.457593	2017.04	0.0166202
AX-85041704	4729726	12	NA	NA	NA	NA	NA	NA	NA	NA
AX-85041705	71955850	12	0.35534	-1.67425	-0.711296	0.0185827	0.479331	0.520669	2017.04	0.0693666
AX-85041706	79456010	12	0.858628	-0.21477	-0.252585	0.395165	0.712662	0.287338	2017.04	0.000936565
AX-85041707	86651094	12	0.470448	0.8994	0.467763	0.054509	0.631254	0.368746	2017.04	0.0186703
AX-85041709	10574143	13	0.756572	2.41764	0.842777	0.00412218	0.239126	0.760874	2017.04	0.105447
AX-85041710	12777517	13	0.177018	1.13251	0.480138	0.0183378	0.70847	0.29153	2017.04	0.0262668
AX-85041711	24031376	13	0.399489	1.0581	0.517643	0.0409457	0.402672	0.597328	2017.04	0.0267015
AX-85041712	32046002	13	0.0316929	3.32057	1.08981	0.00231191	0.0506633	0.949337	2017.04	0.0525842
AX-85041713	3842451	13	0.73568	0.388684	0.307246	0.20585	0.641662	0.358338	2017.04	0.00344435
AX-85041716	78778086	13	NA	NA	NA	NA	NA	NA	NA	NA
AX-85041717	27150881	14	0.80956	-0.288738	-0.275833	0.295198	0.404804	0.595196	2017.04	0.00199172
AX-85041719	31958027	14	0.253725	1.99163	0.81105	0.0140641	0.562553	0.437447	2017.04	0.096788
AX-85041720	65621835	14	0.942472	0.0889845	0.213051	0.67619	0.472759	0.527241	2017.04	0.000195701
AX-85041722	18318474	15	0.606322	3.2479	1.08779	0.00282864	0.0631724	0.936828	2017.04	0.0619025
AX-85041723	54900885	15	NA	NA	NA	NA	NA	NA	NA	NA
AX-85041724	5541495	15	0.633399	0.577023	0.36644	0.115332	0.512362	0.487638	2017.04	0.00824852
AX-85041726	75444060	15	0.411527	-1.03743	-0.511145	0.0423955	0.480171	0.519829	2017.04	0.0266371
AX-85041729	2328138	16	0.935305	0.104699	0.21799	0.631018	0.503857	0.496143	2017.04	0.000271716
AX-85041730	3420542	16	0.378488	1.31693	0.598993	0.0279078	0.376444	0.623556	2017.04	0.0403663
AX-85041731	44556485	16	NA	NA	NA	NA	NA	NA	NA	NA
AX-85041732	46618814	16	NA	NA	NA	NA	NA	NA	NA	NA
AX-85041734	48629551	16	0.708443	1.19487	0.560629	0.033064	0.456676	0.543324	2017.04	0.0351256
AX-85041737	12896999	17	0.397433	-1.41377	-0.62943	0.0246964	0.401897	0.598103	2017.04	0.0476393
AX-85041742	43674302	17	0.499756	-0.872124	-0.45919	0.0575295	0.361545	0.638455	2017.04	0.0174086
AX-85041743	44412360	17	NA	NA	NA	NA	NA	NA	NA	NA
AX-85041744	44934087	17	0.0320249	-1.36492	-0.502387	0.00659048	0.48977	0.51023	2017.04	0.046162
AX-85041746	57596282	17	0.625238	-0.629605	-0.382967	0.100172	0.505847	0.494153	2017.04	0.00982498
AX-85041748	75071930	17	0.473021	-0.936236	-0.47934	0.0507988	0.473172	0.526828	2017.04	0.0216657
AX-85041753	56003152	18	NA	NA	NA	NA	NA	NA	NA	NA
AX-85041757	25931107	19	0.272513	1.39015	0.622006	0.0254205	0.621736	0.378264	2017.04	0.0450652
AX-85041759	32007306	19	0.27735	1.34414	0.607544	0.0269379	0.494264	0.505736	2017.04	0.0447803
AX-85041762	50888385	19	NA	NA	NA	NA	NA	NA	NA	NA
AX-85041764	101872428	2	NA	NA	NA	NA	NA	NA	NA	NA
AX-85041768	30290856	2	NA	NA	NA	NA	NA	NA	NA	NA
AX-85041769	61157857	2	NA	NA	NA	NA	NA	NA	NA	NA
AX-85041770	69243243	2	NA	NA	NA	NA	NA	NA	NA	NA
AX-85041772	71675868	2	0.40209	-0.938788	-0.480142	0.0505562	0.517115	0.482885	2017.04	0.0218213
AX-85041773	75590012	2	0.781774	0.372035	0.302013	0.218005	0.385497	0.614503	2017.04	0.00325108
AX-85041774	76119035	2	0.760441	-0.393838	-0.308865	0.20227	0.374317	0.625683	2017.04	0.003602
AX-85041775	88876472	2	0.397447	-0.943225	-0.481537	0.0501385	0.524342	0.475658	2017.04	0.0220016
AX-85041776	31859224	20	0.172763	1.19039	0.49833	0.0169049	0.333837	0.666163	2017.04	0.0312472
AX-85041777	38516641	20	0.0586915	-1.66294	-0.646849	0.0101456	0.478759	0.521241	2017.04	0.0684261
AX-85041781	10406604	21	NA	NA	NA	NA	NA	NA	NA	NA
AX-85041782	23316683	21	0.220045	-1.39237	-0.622703	0.0253509	0.641707	0.358293	2017.04	0.0441978
AX-85041785	64079534	21	0.992596	-0.0115572	-0.188715	0.951167	0.532304	0.467696	2017.04	3.29718e-06
AX-85041786	30534022	22	0.315762	1.40379	0.626292	0.0249981	0.479684	0.520316	2017.04	0.0487688
AX-85041791	34394041	24	NA	NA	NA	NA	NA	NA	NA	NA
AX-85041792	11953482	25	0.369351	1.06039	0.518361	0.0407904	0.79669	0.20331	2017.04	0.0180589
AX-85041794	24493333	25	0.485464	4.51136	1.4867	0.00240957	0.0524376	0.947562	2017.04	0.100272
AX-85041798	6366008	25	NA	NA	NA	NA	NA	NA	NA	NA
AX-85041799	13523137	27	0.884451	-0.187505	-0.244015	0.442241	0.623695	0.376305	2017.04	0.000818189
AX-85041801	8080113	27	NA	NA	NA	NA	NA	NA	NA	NA
AX-85041802	9015673	27	NA	NA	NA	NA	NA	NA	NA	NA
AX-85041804	28410435	28	0.094564	-1.61556	-0.631957	0.0105752	0.52877	0.47123	2017.04	0.064485
AX-85041805	8341777	28	0.762641	0.373916	0.302604	0.216585	0.518238	0.481762	2017.04	0.00346118
AX-85041807	120390694	3	0.952165	0.0723877	0.207834	0.727618	0.484305	0.515695	2017.04	0.000129764
AX-85041810	30725967	3	0.161932	1.27787	0.475031	0.0071433	0.68829	0.31171	2017.04	0.0347386
AX-85041813	90486847	3	0.260566	1.39911	0.624821	0.0251418	0.407749	0.592251	2017.04	0.0468724
AX-85041814	91504214	3	0.948252	0.0778917	0.209564	0.710128	0.557244	0.442756	2017.04	0.000148425
AX-85041816	109837746	4	0.925936	0.123991	0.224053	0.57999	0.85994	0.14006	2017.04	0.000183601
AX-85041817	22454154	4	NA	NA	NA	NA	NA	NA	NA	NA
AX-85041820	79593450	4	NA	NA	NA	NA	NA	NA	NA	NA
AX-85041823	117828017	5	0.435713	-1.70984	-0.722484	0.0179514	0.511822	0.488178	2017.04	0.072431
AX-85041828	42725268	5	NA	NA	NA	NA	NA	NA	NA	NA
AX-85041829	57083529	5	0.491703	-1.10361	-0.531946	0.0380174	0.620335	0.379665	2017.04	0.0284429
AX-85041833	14339214	6	0.32859	-1.71117	-0.7229	0.0179287	0.433678	0.566322	2017.04	0.0713067
AX-85041837	70763905	6	NA	NA	NA	NA	NA	NA	NA	NA
AX-85041840	60423228	7	0.804926	0.403697	0.311964	0.195649	0.295658	0.704342	2017.04	0.00336511
AX-85041841	8136336	7	NA	NA	NA	NA	NA	NA	NA	NA
AX-85041842	89861642	7	NA	NA	NA	NA	NA	NA	NA	NA
AX-85041843	9726862	7	NA	NA	NA	NA	NA	NA	NA	NA
AX-85041845	104688780	8	NA	NA	NA	NA	NA	NA	NA	NA
AX-85041846	105474932	8	NA	NA	NA	NA	NA	NA	NA	NA
AX-85041850	34683822	8	0.153258	1.14245	0.483262	0.0180765	0.615845	0.384155	2017.04	0.0306176
AX-85041851	56870717	8	NA	NA	NA	NA	NA	NA	NA	NA
AX-85041852	63749492	8	0.312639	1.16888	0.552461	0.0343639	0.466645	0.533355	2017.04	0.0337179
AX-85041854	1767028	9	0.00372892	1.38601	0.509017	0.00647093	0.524344	0.475656	2017.04	0.0475067
AX-85041856	37196290	9	0.903719	0.172879	0.239419	0.470246	0.593085	0.406915	2017.04	0.000715188
AX-85041858	46599490	9	0.184841	1.05949	0.457187	0.0204812	0.567999	0.432001	2017.04	0.0273113
AX-85041859	66569949	9	0.488376	0.89233	0.465541	0.0552684	0.484672	0.515328	2017.04	0.0197196
AX-85041861	10634256	30	0.00872791	1.27805	0.475085	0.00714208	0.600334	0.399666	2017.04	0.0388598
AX-85041863	140194954	30	0.964639	0.0519971	0.201426	0.796294	0.619809	0.380191	2017.04	6.31733e-05
AX-85041864	21517857	30	0.102891	1.31195	0.536534	0.014476	0.430511	0.569489	2017.04	0.0418426
AX-85041866	31385755	30	0.539233	-1.27202	-0.584877	0.0296412	0.453138	0.546862	2017.04	0.0397568
AX-85041869	74852356	30	0.397274	1.03785	0.511277	0.0423653	0.487384	0.512616	2017.04	0.0266836
AX-85041870	76599895	30	0.925345	-0.130331	-0.226046	0.564231	0.38814	0.61186	2017.04	0.000399991
AX-85041871	78801523	30	0.953696	-0.071592	-0.207584	0.730183	0.557656	0.442344	2017.04	0.000125363
AX-85041872	98984791	30	NA	NA	NA	NA	NA	NA	NA	NA
AX-85041873	101568928	1	NA	NA	NA	NA	NA	NA	NA	NA
AX-85041874	119107913	1	NA	NA	NA	NA	NA	NA	NA	NA
AX-85041877	35304234	1	NA	NA	NA	NA	NA	NA	NA	NA
AX-85041880	73056822	1	0.740421	0.470575	0.332984	0.157595	0.46725	0.53275	2017.04	0.00546569
AX-85041888	83348609	10	NA	NA	NA	NA	NA	NA	NA	NA
AX-85041890	9890501	10	NA	NA	NA	NA	NA	NA	NA	NA
AX-85041891	103927170	11	NA	NA	NA	NA	NA	NA	NA	NA
AX-85041897	67166001	11	NA	NA	NA	NA	NA	NA	NA	NA
AX-85041898	75067980	11	NA	NA	NA	NA	NA	NA	NA	NA
AX-85041899	82629459	11	0.280879	1.37313	0.616654	0.025965	0.580128	0.419872	2017.04	0.0455382
AX-85041901	92998527	11	0.0573148	1.51956	0.601784	0.0115671	0.368648	0.631352	2017.04	0.0532882
AX-85041902	14546921	12	0.374584	-1.18517	-0.557579	0.03354	0.573952	0.426048	2017.04	0.0340571
AX-85041908	26553716	13	0.198649	2.89076	1.09364	0.00821176	0.0923132	0.907687	2017.04	0.0694287
AX-85041909	38640299	13	NA	NA	NA	NA	NA	NA	NA	NA
AX-85041910	5058715	13	0.080761	1.04149	0.400734	0.00935104	0.424623	0.575377	2017.04	0.0262772
AX-85041911	5740473	13	NA	NA	NA	NA	NA	NA	NA	NA
AX-85041912	62302797	13	NA	NA	NA	NA	NA	NA	NA	NA
AX-85041913	66591452	13	0.696762	0.456003	0.328404	0.164972	0.51317	0.48683	2017.04	0.00515097
AX-85041914	83670204	13	0.592442	-0.632315	-0.383818	0.0994692	0.560058	0.439942	2017.04	0.00976809
AX-85041915	42180090	14	NA	NA	NA	NA	NA	NA	NA	NA
AX-85041916	6543108	14	NA	NA	NA	NA	NA	NA	NA	NA
AX-85041917	68029000	14	0.268125	2.07714	0.837926	0.0131784	0.554041	0.445959	2017.04	0.105702
AX-85041919	70486914	14	0.130089	1.17661	0.493997	0.0172276	0.39031	0.60969	2017.04	0.0326661
AX-85041920	81724264	14	0.682711	0.687084	0.401032	0.0866595	0.298145	0.701855	2017.04	0.00979511
AX-85041924	78982107	15	0.243315	1.41014	0.628289	0.0248054	0.503652	0.496348	2017.04	0.04929
AX-85041925	12263790	16	0.493962	0.829062	0.445656	0.0628404	0.605693	0.394307	2017.04	0.016277
AX-85041928	36755368	16	0.707024	-0.424805	-0.318598	0.182415	0.401854	0.598146	2017.04	0.004301
AX-85041932	78016140	16	0.682055	0.481288	0.336351	0.152456	0.500932	0.499068	2017.04	0.00574201
AX-85041933	16335842	17	0.531369	-0.734884	-0.416056	0.0773437	0.608335	0.391665	2017.04	0.0127588
AX-85041934	21561221	17	NA	NA	NA	NA	NA	NA	NA	NA
AX-85041935	35952032	17	0.156169	1.32753	0.54143	0.0142109	0.577348	0.422652	2017.04	0.0426404
AX-85041941	240232	18	0.765651	-0.366606	-0.300307	0.222172	0.521717	0.478283	2017.04	0.00332532
AX-85041942	42369830	18	0.706759	-0.481284	-0.33635	0.152458	0.60387	0.39613	2017.04	0.00549414
AX-85041943	28935466	19	0.804569	0.318953	0.285329	0.263634	0.527685	0.472315	2017.04	0.00251406
AX-85041944	5447671	19	0.125708	-1.22753	-0.51	0.016088	0.42469	0.57531	2017.04	0.0365048
AX-85041945	124054203	2	0.854189	0.239573	0.26038	0.357526	0.626158	0.373842	2017.04	0.00133218
AX-85041946	19707876	2	0.2218	1.57842	0.681179	0.0204932	0.626025	0.373975	2017.04	0.0578357
AX-85041949	4066676	20	0.594915	0.645375	0.387923	0.0961791	0.437849	0.562151	2017.04	0.0101652
AX-85041952	2435797	21	NA	NA	NA	NA	NA	NA	NA	NA
AX-85041954	43874061	21	NA	NA	NA	NA	NA	NA	NA	NA
AX-85041955	52306830	21	NA	NA	NA	NA	NA	NA	NA	NA
AX-85041956	63440065	21	0.724382	0.581794	0.36794	0.113828	0.591176	0.408824	2017.04	0.00811159
AX-85041957	65302981	21	0.844397	0.261907	0.2674	0.327353	0.450443	0.549557	2017.04	0.00168369
AX-85041961	28205833	22	0.735088	0.479413	0.335762	0.153339	0.508742	0.491258	2017.04	0.00569563
AX-85041963	50780558	22	NA	NA	NA	NA	NA	NA	NA	NA
AX-85041967	24573661	24	NA	NA	NA	NA	NA	NA	NA	NA
AX-85041969	46669104	24	0.35834	2.32989	0.841664	0.00563682	0.612015	0.387985	2017.04	0.127809
AX-85041971	7606874	24	0.472247	0.880109	0.4617	0.0566195	0.478974	0.521026	2017.04	0.0191672
AX-85041972	36023892	25	0.250324	1.50386	0.657742	0.0222314	0.433301	0.566699	2017.04	0.0550642
AX-85041974	33587355	26	0.41216	-1.32401	-0.601217	0.02765	0.518362	0.481638	2017.04	0.0433962
AX-85041975	35782631	26	0.523786	-0.809087	-0.439378	0.0655574	0.36531	0.63469	2017.04	0.0150497
AX-85041980	14576991	28	0.916612	0.133609	0.227076	0.55627	0.560378	0.439622	2017.04	0.000436063
AX-85041981	16198778	28	NA	NA	NA	NA	NA	NA	NA	NA
AX-85041982	44355090	28	NA	NA	NA	NA	NA	NA	NA	NA
AX-85041986	48772807	29	0.716699	0.470957	0.333104	0.157408	0.502301	0.497699	2017.04	0.00549804
AX-85041988	103895632	3	0.17214	-1.09477	-0.468276	0.0193934	0.439227	0.560773	2017.04	0.0292712
AX-85041989	111666336	3	NA	NA	NA	NA	NA	NA	NA	NA
AX-85041990	113253781	3	NA	NA	NA	NA	NA	NA	NA	NA
AX-85041992	22729230	3	0.862929	-0.257403	-0.265984	0.333176	0.377685	0.622315	2017.04	0.00154412
AX-85041993	33880051	3	0.305426	-1.20555	-0.563985	0.0325529	0.709117	0.290883	2017.04	0.0297249
AX-85041995	38490737	3	NA	NA	NA	NA	NA	NA	NA	NA
AX-85041998	104612631	4	0.763679	0.351333	0.295506	0.234472	0.455453	0.544547	2017.04	0.0030355
AX-85041999	1604473	4	0.356224	1.06366	0.519388	0.0405697	0.480826	0.519174	2017.04	0.0280038
AX-85042000	4473245	4	0.61307	-0.637449	-0.385432	0.0981569	0.542535	0.457465	2017.04	0.00999979
AX-85042001	71478012	4	0.0563392	1.23257	0.460791	0.00747521	0.466226	0.533774	2017.04	0.0374879
AX-85042003	95398574	4	0.310504	-1.5098	-0.65961	0.0220837	0.418212	0.581788	2017.04	0.0549938
AX-85042004	115037802	5	0.0537529	1.22345	0.457924	0.00754625	0.409927	0.590073	2017.04	0.0359003
AX-85042006	29181236	5	NA	NA	NA	NA	NA	NA	NA	NA
AX-85042007	44160392	5	0.220432	1.57509	0.680133	0.0205657	0.38332	0.61668	2017.04	0.0581499
AX-85042008	59546440	5	0.285717	1.97642	0.806269	0.0142334	0.714236	0.285764	2017.04	0.0790537
AX-85042009	91461004	5	0.714181	0.454317	0.327874	0.165855	0.275487	0.724513	2017.04	0.00408488
AX-85042011	15746617	6	0.759335	-0.362825	-0.299118	0.225136	0.455213	0.544787	2017.04	0.00323706
AX-85042014	53962095	6	0.92362	0.117886	0.222134	0.595628	0.441073	0.558927	2017.04	0.000339708
AX-85042015	19440990	7	0.408298	0.967139	0.489053	0.0479768	0.399478	0.600522	2017.04	0.0222492
AX-85042017	52711101	7	0.287116	1.98757	0.809774	0.0141089	0.577209	0.422791	2017.04	0.0955916
AX-85042018	64157064	7	NA	NA	NA	NA	NA	NA	NA	NA
AX-85042022	95939238	7	NA	NA	NA	NA	NA	NA	NA	NA
AX-85042024	15863460	8	0.789006	0.335318	0.290473	0.248341	0.655135	0.344865	2017.04	0.00251889
AX-85042025	22948043	8	NA	NA	NA	NA	NA	NA	NA	NA
AX-85042026	27788491	8	0.0844731	1.12025	0.42549	0.00846716	0.363154	0.636846	2017.04	0.0287786
AX-85042028	41085013	8	NA	NA	NA	NA	NA	NA	NA	NA
AX-85042031	13786549	9	NA	NA	NA	NA	NA	NA	NA	NA
AX-85042033	750208	9	0.649569	2.08087	0.722804	0.00399085	0.52531	0.47469	2017.04	0.107061
AX-85042035	99520178	9	0.84197	-0.253172	-0.264654	0.338763	0.514889	0.485111	2017.04	0.00158745
AX-85042038	11124578	30	0.79119	0.337294	0.291094	0.246574	0.647074	0.352926	2017.04	0.00257614
AX-85042039	130721909	30	0.840821	-0.277036	-0.272155	0.308709	0.430302	0.569698	2017.04	0.00186554
AX-85042042	33309222	30	0.193886	-1.6897	-0.716152	0.018304	0.3482	0.6518	2017.04	0.0642504
AX-85042045	65785445	30	0.609199	-0.566312	-0.363074	0.118814	0.633682	0.366318	2017.04	0.00738169
AX-85042046	84586478	30	0.16227	1.20012	0.501385	0.0166839	0.57264	0.42736	2017.04	0.0349492
AX-85042050	42665606	1	NA	NA	NA	NA	NA	NA	NA	NA
AX-85042054	19614602	10	NA	NA	NA	NA	NA	NA	NA	NA
AX-85042055	29769139	10	0.478797	0.967407	0.489137	0.0479533	0.441632	0.558368	2017.04	0.0228831
AX-85042056	56200720	10	0.501178	0.843323	0.450138	0.0610026	0.72677	0.27323	2017.04	0.0140032
AX-85042057	58743470	10	0.479139	-0.966712	-0.488919	0.0480141	0.504267	0.495733	2017.04	0.0231642
AX-85042058	84834552	10	NA	NA	NA	NA	NA	NA	NA	NA
AX-85042060	97536811	10	NA	NA	NA	NA	NA	NA	NA	NA
AX-85042061	98711188	10	NA	NA	NA	NA	NA	NA	NA	NA
AX-85042064	50185884	11	NA	NA	NA	NA	NA	NA	NA	NA
AX-85042069	71424202	12	NA	NA	NA	NA	NA	NA	NA	NA
AX-85042070	72984299	12	NA	NA	NA	NA	NA	NA	NA	NA
AX-85042071	90509952	12	NA	NA	NA	NA	NA	NA	NA	NA
AX-85042072	13870690	13	0.0636856	1.05188	0.37555	0.00509592	0.422577	0.577423	2017.04	0.0267699
AX-85042075	6190855	13	NA	NA	NA	NA	NA	NA	NA	NA
AX-85042081	26261285	14	0.478115	1.18363	0.557094	0.0336166	0.418524	0.581476	2017.04	0.0338061
AX-85042082	32986068	14	0.768038	0.357119	0.297325	0.22971	0.664382	0.335618	2017.04	0.00281971
AX-85042083	37962021	14	0.90791	1.42857	0.63408	0.0242604	0.784577	0.215423	2017.04	0.0342014
AX-85042084	38747139	14	NA	NA	NA	NA	NA	NA	NA	NA
AX-85042087	19832717	15	0.00021126	1.57687	0.551245	0.00422893	0.435258	0.564742	2017.04	0.0606041
AX-85042088	61406839	15	0.367829	-1.13845	-0.542895	0.0359942	0.463358	0.536642	2017.04	0.0319552
AX-85042091	15953958	16	0.0630584	1.66325	0.646948	0.0101429	0.468159	0.531841	2017.04	0.0682978
AX-85042092	25994941	16	NA	NA	NA	NA	NA	NA	NA	NA
AX-85042093	41731517	16	NA	NA	NA	NA	NA	NA	NA	NA
AX-85042094	48267557	16	NA	NA	NA	NA	NA	NA	NA	NA
AX-85042096	67285441	16	0.813292	0.683506	0.399908	0.0874215	0.342175	0.657825	2017.04	0.010427
AX-85042097	11882108	17	0.920382	-0.125	-0.22437	0.577449	0.370983	0.629017	2017.04	0.000361535
AX-85042103	21756386	18	NA	NA	NA	NA	NA	NA	NA	NA
AX-85042105	3032426	18	0.922977	-0.122747	-0.223662	0.583139	0.46917	0.53083	2017.04	0.000372068
AX-85042108	44923008	18	NA	NA	NA	NA	NA	NA	NA	NA
AX-85042109	52343457	18	0.383697	-1.82814	-0.759663	0.0161058	0.478971	0.521029	2017.04	0.0826994
AX-85042110	52933568	18	0.327628	-1.31268	-0.597657	0.0280646	0.259646	0.740354	2017.04	0.032844
AX-85042111	57729299	18	0.619224	0.601184	0.374034	0.107989	0.519982	0.480018	2017.04	0.00894489
AX-85042112	63344349	18	0.019546	1.1103	0.422361	0.00856903	0.500096	0.499904	2017.04	0.0305586
AX-85042114	763968	18	0.133658	1.21845	0.507147	0.016281	0.329211	0.670789	2017.04	0.0325079
AX-85042116	59190871	19	0.686632	-0.658121	-0.391929	0.0931163	0.589368	0.410632	2017.04	0.0103936
AX-85042117	6127494	19	0.92452	0.174791	0.24002	0.466468	0.399309	0.600691	2017.04	0.000726633
AX-85042121	118847575	2	NA	NA	NA	NA	NA	NA	NA	NA
AX-85042122	125105342	2	NA	NA	NA	NA	NA	NA	NA	NA
AX-85042124	13774919	2	0.34492	1.3052	0.595304	0.0283443	0.410446	0.589554	2017.04	0.040874
AX-85042125	172132	2	NA	NA	NA	NA	NA	NA	NA	NA
AX-85042126	4730098	2	0.0809944	1.50879	0.598402	0.0116898	0.520529	0.479471	2017.04	0.0563355
AX-85042127	50198463	2	0.543125	-0.729598	-0.414394	0.0782998	0.47266	0.52734	2017.04	0.0131559
AX-85042130	86137787	2	0.397492	-1.01312	-0.503504	0.044206	0.583165	0.416835	2017.04	0.0247394
AX-85042131	86450258	2	NA	NA	NA	NA	NA	NA	NA	NA
AX-85042132	94234051	2	0.125226	1.33905	0.545053	0.0140204	0.511273	0.488727	2017.04	0.0444253
AX-85042136	35776223	20	NA	NA	NA	NA	NA	NA	NA	NA
AX-85042138	48423592	20	0.04704	1.10151	0.419601	0.00866114	0.453651	0.546349	2017.04	0.0298186
AX-85042139	55881862	20	0.545804	1.9139	0.668858	0.00421713	0.560865	0.439135	2017.04	0.0894561
AX-85042141	14511515	21	NA	NA	NA	NA	NA	NA	NA	NA
AX-85042142	20438880	21	0.749682	-0.394311	-0.309014	0.201945	0.336653	0.663347	2017.04	0.00344283
AX-85042143	22128070	21	0.703406	-0.771164	-0.427459	0.0712207	0.267614	0.732386	2017.04	0.0115573
AX-85042144	41382741	21	NA	NA	NA	NA	NA	NA	NA	NA
AX-85042148	17287746	22	0.529596	-1.62538	-0.577838	0.00491018	0.650331	0.349669	2017.04	0.0595685
AX-85042150	35452286	22	0.753802	-0.436043	-0.322131	0.175857	0.707518	0.292482	2017.04	0.00390131
AX-85042151	39105756	22	0.581496	0.685234	0.400451	0.0870522	0.338413	0.661587	2017.04	0.0104238
AX-85042152	9781922	22	0.0632233	-1.52548	-0.603647	0.0115006	0.562074	0.437926	2017.04	0.0567967
AX-85042153	27687158	23	0.616622	-1.82767	-0.683819	0.00752334	0.518541	0.481459	2017.04	0.0826903
AX-85042157	17134627	24	0.49008	-0.865248	-0.457029	0.0583311	0.40027	0.59973	2017.04	0.0178199
AX-85042161	14686797	25	NA	NA	NA	NA	NA	NA	NA	NA
AX-85042162	31599849	25	0.127933	3.30725	1.08562	0.00231591	0.04238	0.95762	2017.04	0.0440151
AX-85042164	39216212	25	0.390492	1.01604	0.504422	0.043982	0.291288	0.708712	2017.04	0.0211313
AX-85042165	40457314	25	0.294156	-1.49754	-0.655758	0.0223903	0.182958	0.817042	2017.04	0.0332405
AX-85042169	25515920	26	0.445874	-0.98685	-0.495248	0.0463012	0.514503	0.485497	2017.04	0.0241208
AX-85042170	3993901	27	NA	NA	NA	NA	NA	NA	NA	NA
AX-85042171	44406864	27	0.425947	0.983637	0.494239	0.0465681	0.634806	0.365194	2017.04	0.0222407
AX-85042175	14361297	29	0.813897	0.293171	0.277226	0.290276	0.36622	0.63378	2017.04	0.00197805
AX-85042180	50804584	3	0.806581	0.278058	0.272476	0.307498	0.41268	0.58732	2017.04	0.00185812
AX-85042181	60696121	3	0.568144	0.693755	0.403129	0.0852643	0.41491	0.58509	2017.04	0.0115852
AX-85042183	86052441	3	0.0728415	1.1392	0.431446	0.00828014	0.329828	0.670172	2017.04	0.028444
AX-85042186	116560660	4	NA	NA	NA	NA	NA	NA	NA	NA
AX-85042189	76767409	4	NA	NA	NA	NA	NA	NA	NA	NA
AX-85042190	87644752	4	0.647142	1.29168	0.591055	0.0288613	0.703851	0.296149	2017.04	0.0344837
AX-85042192	117079280	5	NA	NA	NA	NA	NA	NA	NA	NA
AX-85042195	47998406	5	NA	NA	NA	NA	NA	NA	NA	NA
AX-85042196	51986645	5	0.095681	1.55679	0.613488	0.0111613	0.490926	0.509074	2017.04	0.0600584
AX-85042198	68165550	5	0.563496	0.67615	0.397596	0.0890188	0.527347	0.472653	2017.04	0.011299
AX-85042199	90837847	5	0.229058	-1.65541	-0.705376	0.0189329	0.527879	0.472121	2017.04	0.0677197
AX-85042200	107334469	6	0.26795	1.37115	0.616033	0.0260294	0.505408	0.494592	2017.04	0.0465986
AX-85042201	107336430	6	NA	NA	NA	NA	NA	NA	NA	NA
AX-85042202	109310652	6	NA	NA	NA	NA	NA	NA	NA	NA
AX-85042205	61225131	6	0.490774	-0.875305	-0.46019	0.0571643	0.413196	0.586804	2017.04	0.0184197
AX-85042206	71268095	6	0.625385	-0.951143	-0.484026	0.0494064	0.490168	0.509832	2017.04	0.022417
AX-85042207	71759628	6	0.612117	-0.690577	-0.40213	0.0859249	0.491519	0.508481	2017.04	0.0118183
AX-85042209	100016263	7	NA	NA	NA	NA	NA	NA	NA	NA
AX-85042210	10352617	7	0.685491	-0.456681	-0.328617	0.164618	0.403848	0.596152	2017.04	0.0049787
AX-85042211	107870208	7	0.299637	1.23557	0.57342	0.0311826	0.52463	0.47537	2017.04	0.0377513
AX-85042214	36563719	7	0.756373	0.366333	0.300221	0.222385	0.491382	0.508618	2017.04	0.00332565
AX-85042215	44949106	7	0.205811	-1.58554	-0.683415	0.0203397	0.505102	0.494898	2017.04	0.0623106
AX-85042216	48265230	7	0.379571	-1.35855	-0.612072	0.0264469	0.596976	0.403024	2017.04	0.0440303
AX-85042217	69310714	7	0.564282	0.682848	0.399701	0.0875626	0.692341	0.307659	2017.04	0.00984809
AX-85042218	82475645	7	0.0226935	1.08412	0.414135	0.00884979	0.418313	0.581687	2017.04	0.0283572
AX-85042219	11854637	8	0.0249756	-1.83233	-0.700088	0.00886334	0.765042	0.234958	2017.04	0.0598406
AX-85042220	17740860	8	NA	NA	NA	NA	NA	NA	NA	NA
AX-85042222	34200917	8	0.139263	1.28796	0.528995	0.0149027	0.529758	0.470242	2017.04	0.0409751
AX-85042223	37641755	8	0.764573	-0.400757	-0.31104	0.197593	0.576902	0.423098	2017.04	0.00388704
AX-85042225	8977033	8	0.26834	-1.40619	-0.627047	0.0249249	0.645196	0.354804	2017.04	0.0448833
AX-85042227	17166993	9	0.24044	1.40594	0.626968	0.0249326	0.449387	0.550613	2017.04	0.0484971
AX-85042228	26897496	9	0.295437	-1.32867	-0.602683	0.0274823	0.481595	0.518405	2017.04	0.0437021
AX-85042231	51322154	9	0.222636	-1.60377	-0.571046	0.00497758	0.481009	0.518991	2017.04	0.0636667
AX-85042232	62278860	9	0.66262	0.558966	0.360765	0.121288	0.813967	0.186033	2017.04	0.00469118
AX-85042233	71682675	9	NA	NA	NA	NA	NA	NA	NA	NA
AX-85042234	77781073	9	NA	NA	NA	NA	NA	NA	NA	NA
AX-85042236	88347511	9	0.0882254	-1.10073	-0.419353	0.00866951	0.451799	0.548201	2017.04	0.0297548
AX-85042237	89162251	9	NA	NA	NA	NA	NA	NA	NA	NA
AX-85042239	116996786	30	0.639689	-0.585814	-0.369203	0.112581	0.200009	0.799991	2017.04	0.00544464
AX-85042240	122327392	30	NA	NA	NA	NA	NA	NA	NA	NA
AX-85042241	126591130	30	0.414928	0.985744	0.494901	0.0463928	0.428445	0.571555	2017.04	0.0235937
AX-85042242	13170212	30	0.492121	0.984212	0.494419	0.0465202	0.676997	0.323003	2017.04	0.0210032
AX-85042244	22959070	30	0.663699	0.492859	0.339988	0.147159	0.453269	0.546731	2017.04	0.00596885
AX-85042245	29940585	30	0.990139	0.0179428	0.190722	0.925047	0.761453	0.238547	2017.04	5.79844e-06
AX-85042246	81625011	30	0.453446	-0.882972	-0.4626	0.0562985	0.582507	0.417493	2017.04	0.0188
AX-85042247	94794923	30	NA	NA	NA	NA	NA	NA	NA	NA
AX-85042248	97364694	30	0.699224	-0.574192	-0.365551	0.116238	0.581635	0.418365	2017.04	0.00795491
AX-85042249	132113943	1	NA	NA	NA	NA	NA	NA	NA	NA
AX-85042252	16565182	1	0.0626056	-1.51866	-0.601502	0.0115773	0.398827	0.601173	2017.04	0.05483
AX-85042255	75512176	1	0.518407	0.889502	0.464652	0.0555767	0.40998	0.59002	2017.04	0.0189774
AX-85042257	91073024	1	0.666645	-0.549021	-0.357639	0.124753	0.522669	0.477331	2017.04	0.00745658
AX-85042258	93168867	1	0.804608	0.306042	0.281272	0.276565	0.438354	0.561646	2017.04	0.00228647
AX-85042259	1388712	10	0.537572	-0.823738	-0.443983	0.0635478	0.58812	0.41188	2017.04	0.0162978
AX-85042263	76114481	10	0.459401	5.38559	1.80207	0.00280292	0.0397579	0.960242	2017.04	0.109796
AX-85042265	89850863	10	NA	NA	NA	NA	NA	NA	NA	NA
AX-85042266	94955548	10	NA	NA	NA	NA	NA	NA	NA	NA
AX-85042268	12173744	11	0.0756501	-1.57661	-0.619718	0.0109565	0.393171	0.606829	2017.04	0.0588048
AX-85042270	31758358	11	NA	NA	NA	NA	NA	NA	NA	NA
AX-85042273	91015287	11	NA	NA	NA	NA	NA	NA	NA	NA
AX-85042275	5593535	12	0.908701	-0.139187	-0.228829	0.543016	0.254086	0.745914	2017.04	0.000364068
AX-85042277	65300078	12	NA	NA	NA	NA	NA	NA	NA	NA
AX-85042279	31364104	13	0.710733	0.461306	0.330071	0.162234	0.424949	0.575051	2017.04	0.00515627
AX-85042281	45645173	13	0.680808	0.802831	0.437411	0.0664443	0.566453	0.433547	2017.04	0.0156951
AX-85042283	71728635	13	0.550936	1.14507	0.544977	0.0356289	0.336412	0.663588	2017.04	0.0290235
AX-85042287	39957182	14	0.724819	-0.366027	-0.300125	0.222623	0.684708	0.315292	2017.04	0.00286787
AX-85042290	5834873	14	NA	NA	NA	NA	NA	NA	NA	NA
AX-85042291	65289574	14	NA	NA	NA	NA	NA	NA	NA	NA
AX-85042294	47270976	15	NA	NA	NA	NA	NA	NA	NA	NA
AX-85042295	55844309	15	0.890753	-0.161604	-0.235875	0.493264	0.377764	0.622236	2017.04	0.000608689
AX-85042298	29254315	16	0.00986588	1.37297	0.504919	0.00654423	0.368885	0.631115	2017.04	0.0435146
AX-85042299	31530590	16	NA	NA	NA	NA	NA	NA	NA	NA
AX-85042301	50499434	16	NA	NA	NA	NA	NA	NA	NA	NA
AX-85042303	30289091	17	0.0605395	1.27093	0.472849	0.007192	0.554834	0.445166	2017.04	0.0395589
AX-85042304	48701146	17	0.266357	1.35299	0.610327	0.0266344	0.497893	0.502107	2017.04	0.0453773
AX-85042307	25031482	18	0.239635	1.73136	0.729245	0.0175882	0.404847	0.595153	2017.04	0.0716155
AX-85042309	36431944	18	0.2866	1.2395	0.574657	0.0310099	0.407031	0.592969	2017.04	0.036768
AX-85042310	38578401	18	NA	NA	NA	NA	NA	NA	NA	NA
AX-85042311	41125867	18	0.302175	-1.26815	-0.583662	0.0297987	0.587781	0.412219	2017.04	0.0386369
AX-85042312	52106801	18	NA	NA	NA	NA	NA	NA	NA	NA
AX-85042313	53352352	18	0.822428	-0.287597	-0.275474	0.296482	0.671714	0.328286	2017.04	0.0018085
AX-85042315	65922251	18	0.199707	3.18053	1.03665	0.0021544	0.109009	0.890991	2017.04	0.0974202
AX-85042316	24717612	19	0.415331	0.953149	0.484656	0.0492236	0.388177	0.611823	2017.04	0.021394
AX-85042318	29272425	19	0.854224	0.211312	0.251498	0.400789	0.561543	0.438457	2017.04	0.00109011
AX-85042319	117639161	2	0.081014	1.20382	0.451756	0.00770429	0.395189	0.604811	2017.04	0.034345
AX-85042320	118762821	2	0.540577	-0.751192	-0.421181	0.0744991	0.496442	0.503558	2017.04	0.0139873
AX-85042322	69934941	2	0.316996	-1.51089	-0.659953	0.0220567	0.454765	0.545235	2017.04	0.0561243
AX-85042323	77727908	2	0.486143	0.943186	0.481525	0.0501422	0.431073	0.568927	2017.04	0.021633
AX-85042324	81721433	2	0.886447	0.27649	0.271983	0.309358	0.631058	0.368942	2017.04	0.00176482
AX-85042325	88224011	2	NA	NA	NA	NA	NA	NA	NA	NA
AX-85042326	25097733	20	0.380213	-1.02508	-0.507265	0.0433	0.459403	0.540597	2017.04	0.0258762
AX-85042327	38130743	20	0.444961	-0.898963	-0.467626	0.0545555	0.575502	0.424498	2017.04	0.0195759
AX-85042328	47915115	20	0.0484517	1.48903	0.592189	0.0119221	0.30844	0.69156	2017.04	0.0468942
AX-85042329	59953974	20	NA	NA	NA	NA	NA	NA	NA	NA
AX-85042330	66544442	20	0.661929	0.5903	0.370613	0.111213	0.301345	0.698655	2017.04	0.00727422
AX-85042331	69259037	20	0.456064	0.914646	0.472555	0.0529247	0.439913	0.560087	2017.04	0.0204382
AX-85042334	55087610	21	NA	NA	NA	NA	NA	NA	NA	NA
AX-85042336	8575368	21	NA	NA	NA	NA	NA	NA	NA	NA
AX-85042338	41342984	22	0.588077	-0.658716	-0.392116	0.0929769	0.422486	0.577514	2017.04	0.0104975
AX-85042339	50053565	22	0.192741	-1.55585	-0.674084	0.0209939	0.393321	0.606679	2017.04	0.0572739
AX-85042341	23276118	23	NA	NA	NA	NA	NA	NA	NA	NA
AX-85042342	24748148	23	NA	NA	NA	NA	NA	NA	NA	NA
AX-85042346	20026397	24	0.0970232	1.33139	0.542646	0.0141464	0.459805	0.540195	2017.04	0.0436568
AX-85042348	37926001	24	0.743942	2.11469	0.733432	0.00393567	0.512329	0.487671	2017.04	0.110785
AX-85042352	21046493	25	0.91921	0.191613	0.245307	0.434734	0.554524	0.445476	2017.04	0.000899308
AX-85042353	36792872	25	0.409874	0.994189	0.497555	0.0457005	0.559538	0.440462	2017.04	0.0241541
AX-85042355	50090421	26	NA	NA	NA	NA	NA	NA	NA	NA
AX-85042357	43612214	27	0.067183	1.34334	0.495605	0.00671824	0.385633	0.614367	2017.04	0.0423922
AX-85042359	4061535	28	0.526066	-0.720515	-0.411539	0.079984	0.522147	0.477853	2017.04	0.0128436
AX-85042360	4463234	28	0.140211	1.21904	0.507334	0.0162682	0.595092	0.404908	2017.04	0.0355054
AX-85042361	30097288	29	0.999683	0.000465112	0.185229	0.997997	0.839505	0.160495	2017.04	2.89011e-09
AX-85042362	43973466	29	0.249226	-1.3327	-0.603949	0.0273387	0.556177	0.443823	2017.04	0.0434714
AX-85042363	44314658	29	0.663675	-0.630881	-0.383368	0.0998403	0.530506	0.469494	2017.04	0.00982946
AX-85042365	10343042	3	NA	NA	NA	NA	NA	NA	NA	NA
AX-85042368	16671263	3	NA	NA	NA	NA	NA	NA	NA	NA
AX-85042369	24314084	3	NA	NA	NA	NA	NA	NA	NA	NA
AX-85042370	44649282	3	NA	NA	NA	NA	NA	NA	NA	NA
AX-85042375	84395169	3	NA	NA	NA	NA	NA	NA	NA	NA
AX-85042377	99226608	3	0.356043	1.06853	0.520919	0.0402443	0.475054	0.524946	2017.04	0.028232
AX-85042379	34116802	4	0.893946	0.172927	0.239434	0.47015	0.470079	0.529921	2017.04	0.000738624
AX-85042380	36461673	4	NA	NA	NA	NA	NA	NA	NA	NA
AX-85042382	97859809	4	0.868211	0.204148	0.249246	0.412751	0.500109	0.499891	2017.04	0.00103311
AX-85042383	104858650	5	NA	NA	NA	NA	NA	NA	NA	NA
AX-85042384	107409131	5	0.48844	-0.811387	-0.440101	0.0652356	0.55104	0.44896	2017.04	0.0161496
AX-85042385	107884251	5	0.94655	0.12601	0.224688	0.574919	0.51019	0.48981	2017.04	0.000393444
AX-85042386	10895809	5	0.251643	2.07838	0.838313	0.0131664	0.646412	0.353588	2017.04	0.0978971
AX-85042389	11626540	5	0.978523	-0.270735	-0.270174	0.316308	0.57942	0.42058	2017.04	0.0017711
AX-85042390	62881170	5	0.348578	1.18588	0.557804	0.0335045	0.51525	0.48475	2017.04	0.0348284
AX-85042393	14970990	6	0.0396836	-1.59163	-0.624436	0.0108063	0.464345	0.535655	2017.04	0.0624773
AX-85042397	64107472	6	0.785605	0.604589	0.375104	0.107008	0.476306	0.523694	2017.04	0.00904063
AX-85042398	90317418	6	NA	NA	NA	NA	NA	NA	NA	NA
AX-85042403	53793211	7	NA	NA	NA	NA	NA	NA	NA	NA
AX-85042406	100520422	8	0.0604751	1.58748	0.623134	0.0108473	0.345748	0.654252	2017.04	0.0565245
AX-85042407	10807693	8	NA	NA	NA	NA	NA	NA	NA	NA
AX-85042411	66744445	8	NA	NA	NA	NA	NA	NA	NA	NA
AX-85042416	14014263	9	0.330688	1.27789	0.586721	0.0294048	0.42719	0.57281	2017.04	0.0396216
AX-85042420	86094747	9	0.616176	0.593377	0.37158	0.110288	0.612891	0.387109	2017.04	0.00828309
AX-85042423	109904410	30	0.595915	-0.622638	-0.380777	0.102012	0.505292	0.494708	2017.04	0.00960898
AX-85042424	123686741	30	0.955951	0.0656183	0.205707	0.749734	0.614811	0.385189	2017.04	0.000101107
AX-85042429	28245735	30	0.661107	-0.89296	-0.465739	0.0552001	0.565287	0.434713	2017.04	0.019429
AX-85042432	92816222	30	0.000894721	1.57527	0.568502	0.00558987	0.500535	0.499465	2017.04	0.0615128
AX-85042433	102610326	1	0.0611814	1.48833	0.523416	0.00446229	0.424548	0.575452	2017.04	0.0536595
AX-85042436	140267375	1	0.085245	-1.5364	-0.607079	0.01138	0.42304	0.57696	2017.04	0.0571282
AX-85042439	69081018	1	NA	NA	NA	NA	NA	NA	NA	NA
AX-85042443	24446526	10	NA	NA	NA	NA	NA	NA	NA	NA
AX-85042445	60743338	10	0.747902	-0.374647	-0.302834	0.216036	0.461312	0.538688	2017.04	0.00345853
AX-85042446	92419097	10	0.333467	1.26165	0.581617	0.0300668	0.439289	0.560711	2017.04	0.038876
AX-85042447	94914966	10	0.637789	-0.563208	-0.362098	0.11985	0.573211	0.426789	2017.04	0.0076945
AX-85042451	25313667	11	0.458818	0.940888	0.480803	0.0503578	0.684522	0.315478	2017.04	0.018956
AX-85042452	42310419	11	NA	NA	NA	NA	NA	NA	NA	NA
AX-85042453	44388469	11	0.830119	0.265464	0.268518	0.322846	0.46332	0.53668	2017.04	0.00173749
AX-85042454	44708150	11	NA	NA	NA	NA	NA	NA	NA	NA
AX-85042455	54881980	11	0.175968	-1.15131	-0.486044	0.0178494	0.413147	0.586853	2017.04	0.0318662
AX-85042457	95534138	11	NA	NA	NA	NA	NA	NA	NA	NA
AX-85042459	22294809	12	NA	NA	NA	NA	NA	NA	NA	NA
AX-85042461	32643898	12	0.277219	-1.31064	-0.597013	0.0281407	0.512449	0.487551	2017.04	0.0425549
AX-85042464	90490811	12	0.503246	0.820129	0.442848	0.0640341	0.278614	0.721386	2017.04	0.0134045
AX-85042465	9401079	12	NA	NA	NA	NA	NA	NA	NA	NA
AX-85042471	64360712	13	NA	NA	NA	NA	NA	NA	NA	NA
AX-85042472	23787016	14	NA	NA	NA	NA	NA	NA	NA	NA
AX-85042479	2640488	16	0.660639	-1.19978	-0.562171	0.0328276	0.573801	0.426199	2017.04	0.0349051
AX-85042480	30657234	16	NA	NA	NA	NA	NA	NA	NA	NA
AX-85042482	45794372	16	0.536831	-0.724498	-0.412791	0.0792391	0.225512	0.774488	2017.04	0.00909018
AX-85042483	49673178	16	0.711906	-0.455963	-0.328391	0.164992	0.541348	0.458652	2017.04	0.0051184
AX-85042484	59033788	16	0.792487	-0.577632	-0.366632	0.115139	0.333089	0.666911	2017.04	0.0073493
AX-85042485	7100668	16	0.399787	1.17984	0.555903	0.0338062	0.523524	0.476476	2017.04	0.0344298
AX-85042486	71430339	16	0.449033	-1.09966	-0.530704	0.0382583	0.420937	0.579063	2017.04	0.0292263
AX-85042487	75670723	16	NA	NA	NA	NA	NA	NA	NA	NA
AX-85042489	3159956	17	NA	NA	NA	NA	NA	NA	NA	NA
AX-85042490	40129890	17	0.678444	-0.497722	-0.341516	0.145009	0.485878	0.514122	2017.04	0.00613595
AX-85042491	49387827	17	0.720492	-0.495088	-0.340688	0.146168	0.364526	0.635474	2017.04	0.00562997
AX-85042496	50580420	18	0.967778	-0.0715669	-0.207576	0.730264	0.393584	0.606416	2017.04	0.000121213
AX-85042499	18860455	19	0.75841	0.430139	0.320275	0.179262	0.2243	0.7757	2017.04	0.00319195
AX-85042500	26428878	19	0.953048	0.0708636	0.207355	0.732539	0.400649	0.599351	2017.04	0.000119566
AX-85042501	30459850	19	0.906709	-0.147263	-0.231368	0.524456	0.436375	0.563625	2017.04	0.000528876
AX-85042504	44183321	19	0.611192	-0.705215	-0.406731	0.0829427	0.387849	0.612151	2017.04	0.0117079
AX-85042505	5127711	19	NA	NA	NA	NA	NA	NA	NA	NA
AX-85042509	105848095	2	0.157342	-1.38699	-0.56012	0.0132774	0.749303	0.250697	2017.04	0.0358318
AX-85042510	120609193	2	0.339698	-1.26263	-0.581926	0.030026	0.700188	0.299812	2017.04	0.0331843
AX-85042512	23353146	2	0.0373364	-1.76565	-0.679132	0.00932605	0.705223	0.294777	2017.04	0.0642606
AX-85042515	84446551	2	NA	NA	NA	NA	NA	NA	NA	NA
AX-85042516	99748581	2	NA	NA	NA	NA	NA	NA	NA	NA
AX-85042518	53031702	20	0.44432	0.974784	0.491456	0.0473159	0.60269	0.39731	2017.04	0.0225608
AX-85042520	23806434	21	0.842611	-0.239247	-0.260278	0.357992	0.647406	0.352594	2017.04	0.00129556
AX-85042522	34585435	21	0.603478	-0.632221	-0.383789	0.0994934	0.631775	0.368225	2017.04	0.00921995
AX-85042523	40428381	21	NA	NA	NA	NA	NA	NA	NA	NA
AX-85042525	51499827	21	NA	NA	NA	NA	NA	NA	NA	NA
AX-85042527	32043907	23	0.741007	2.20582	0.878369	0.0120298	0.459675	0.540325	2017.04	0.119829
AX-85042528	20716941	24	NA	NA	NA	NA	NA	NA	NA	NA
AX-85042534	3563995	25	NA	NA	NA	NA	NA	NA	NA	NA
AX-85042535	17423862	26	0.507831	-0.94772	-0.48295	0.0497209	0.42874	0.57126	2017.04	0.0218124
AX-85042536	28661704	26	NA	NA	NA	NA	NA	NA	NA	NA
AX-85042540	19342058	28	0.0956472	1.78321	0.684652	0.00919934	0.194988	0.805012	2017.04	0.0494917
AX-85042541	4790978	28	0.945469	0.0868643	0.212384	0.682542	0.593684	0.406316	2017.04	0.000180475
AX-85042542	7240952	28	0.248331	1.50506	0.65812	0.0222014	0.626533	0.373467	2017.04	0.0525554
AX-85042544	46751716	29	0.476852	1.00824	0.501972	0.0445834	0.634619	0.365381	2017.04	0.0233724
AX-85042546	117456750	3	NA	NA	NA	NA	NA	NA	NA	NA
AX-85042549	15000183	3	0.907596	0.148371	0.231716	0.521968	0.37843	0.62157	2017.04	0.000513438
AX-85042550	1995004	3	0.0538386	-1.54305	-0.609168	0.0113078	0.476356	0.523644	2017.04	0.05889
AX-85042552	74633604	3	NA	NA	NA	NA	NA	NA	NA	NA
AX-85042554	94837863	3	0.0954405	1.32937	0.542009	0.0141801	0.410086	0.589914	2017.04	0.0423906
AX-85042555	112751752	4	0.520277	2.0699	0.719355	0.00400926	0.527291	0.472709	2017.04	0.10589
AX-85042556	120444884	4	0.808495	0.29912	0.279096	0.283834	0.528247	0.471753	2017.04	0.00221084
AX-85042557	1505800	4	0.45192	-0.874237	-0.459854	0.0572866	0.608689	0.391311	2017.04	0.0180506
AX-85042558	33464713	4	0.853881	0.240003	0.260515	0.356914	0.426628	0.573372	2017.04	0.00139712
AX-85042561	61267864	4	0.657781	-0.572008	-0.364864	0.116944	0.468599	0.531401	2017.04	0.00807873
AX-85042563	90551605	4	0.535157	-0.727026	-0.413586	0.0787715	0.549349	0.450651	2017.04	0.0129749
AX-85042564	92437565	4	0.55763	0.735061	0.416111	0.077312	0.447566	0.552434	2017.04	0.0132464
AX-85042565	93805687	4	0.351332	-1.85221	-0.691529	0.00739705	0.299174	0.700826	2017.04	0.0713226
AX-85042566	106877092	5	0.0805854	1.39152	0.561544	0.013211	0.54233	0.45767	2017.04	0.0476553
AX-85042567	1137492	5	NA	NA	NA	NA	NA	NA	NA	NA
AX-85042568	38579256	5	NA	NA	NA	NA	NA	NA	NA	NA
AX-85042569	85597647	5	0.339671	1.24151	0.575286	0.0309226	0.454593	0.545407	2017.04	0.0378928
AX-85042571	115910577	6	0.857536	0.220254	0.254308	0.386441	0.681138	0.318862	2017.04	0.00104472
AX-85042577	41796729	6	0.175383	-1.00793	-0.440981	0.0222747	0.512718	0.487282	2017.04	0.0251671
AX-85042578	62766165	6	NA	NA	NA	NA	NA	NA	NA	NA
AX-85042583	108612082	7	0.331952	1.15198	0.547149	0.0352541	0.608285	0.391715	2017.04	0.0313534
AX-85042585	22196242	7	0.908667	0.134321	0.2273	0.554558	0.582654	0.417346	2017.04	0.000435022
AX-85042587	27787110	7	0.137112	1.20744	0.503687	0.0165208	0.448942	0.551058	2017.04	0.0357629
AX-85042589	44111282	7	NA	NA	NA	NA	NA	NA	NA	NA
AX-85042593	5214671	7	NA	NA	NA	NA	NA	NA	NA	NA
AX-85042594	58002913	7	NA	NA	NA	NA	NA	NA	NA	NA
AX-85042595	61822006	7	0.113365	-1.28797	-0.528998	0.0149026	0.344783	0.655217	2017.04	0.0371585
AX-85042600	4546049	8	0.733577	-0.684826	-0.400323	0.0871392	0.474316	0.525684	2017.04	0.0115949
AX-85042601	51745825	8	NA	NA	NA	NA	NA	NA	NA	NA
AX-85042603	61765894	8	NA	NA	NA	NA	NA	NA	NA	NA
AX-85042606	83343618	8	0.512672	0.781987	0.43086	0.0695325	0.57029	0.42971	2017.04	0.0148589
AX-85042607	102523926	9	0.636152	0.597058	0.372737	0.109195	0.301184	0.698816	2017.04	0.00743948
AX-85042608	3051322	9	NA	NA	NA	NA	NA	NA	NA	NA
AX-85042609	46307233	9	NA	NA	NA	NA	NA	NA	NA	NA
AX-85042610	78887055	9	NA	NA	NA	NA	NA	NA	NA	NA
AX-85042611	100735642	30	0.553143	1.19439	0.560477	0.0330875	0.417495	0.582505	2017.04	0.0343998
AX-85042614	130146816	30	0.939393	0.0911968	0.213746	0.669627	0.356941	0.643059	2017.04	0.000189287
AX-85042615	137127447	30	NA	NA	NA	NA	NA	NA	NA	NA
AX-85042616	143836202	30	0.163762	-1.12326	-0.477229	0.0185871	0.490653	0.509347	2017.04	0.0312652
AX-85042617	27853120	30	0.308715	-1.99689	-0.812701	0.0140064	0.405006	0.594994	2017.04	0.0952786
AX-85042619	42914570	30	0.17766	-1.13567	-0.481131	0.018254	0.526283	0.473717	2017.04	0.031883
AX-85042621	65251269	30	0.22082	-1.50538	-0.658222	0.0221934	0.525981	0.474019	2017.04	0.0560239
AX-85042622	7068956	30	0.836009	-0.247083	-0.262741	0.347009	0.472769	0.527231	2017.04	0.00150887
AX-85042624	85744044	30	NA	NA	NA	NA	NA	NA	NA	NA
AX-85042625	97102034	30	NA	NA	NA	NA	NA	NA	NA	NA
AX-85042629	128236869	1	0.973914	-0.0423245	-0.198385	0.831058	0.647719	0.352281	2017.04	4.05298e-05
AX-85042634	33035173	1	0.912965	0.151501	0.2327	0.515008	0.259422	0.740578	2017.04	0.000437245
AX-85042635	22230295	10	0.618947	-0.640388	-0.386356	0.0974169	0.532496	0.467504	2017.04	0.0101228
AX-85042637	34270677	10	NA	NA	NA	NA	NA	NA	NA	NA
AX-85042638	38483189	10	0.712707	0.514282	0.346721	0.138002	0.438982	0.561018	2017.04	0.00645862
AX-85042639	5313516	10	NA	NA	NA	NA	NA	NA	NA	NA
AX-85042644	63382	11	0.242142	1.5553	0.673913	0.0210062	0.680518	0.319482	2017.04	0.0521473
AX-85042645	69130571	11	0.659603	-0.719161	-0.411114	0.0802394	0.4313	0.5687	2017.04	0.0125785
AX-85042647	92503055	11	0.587729	-0.643273	-0.387262	0.0966981	0.460279	0.539721	2017.04	0.0101928
AX-85042649	2822805	12	NA	NA	NA	NA	NA	NA	NA	NA
AX-85042652	59734296	12	0.580021	0.670249	0.395741	0.0903308	0.466981	0.533019	2017.04	0.0110874
AX-85042653	71600810	12	0.242576	-1.47727	-0.649387	0.0229136	0.294648	0.705352	2017.04	0.0449723
AX-85042656	27666079	13	NA	NA	NA	NA	NA	NA	NA	NA
AX-85042661	78600877	13	NA	NA	NA	NA	NA	NA	NA	NA
AX-85042662	27757035	14	0.716878	-0.508626	-0.344943	0.140341	0.329726	0.670274	2017.04	0.00566915
AX-85042666	46017565	14	NA	NA	NA	NA	NA	NA	NA	NA
AX-85042667	56860698	14	NA	NA	NA	NA	NA	NA	NA	NA
AX-85042668	66171745	14	NA	NA	NA	NA	NA	NA	NA	NA
AX-85042672	23126986	15	NA	NA	NA	NA	NA	NA	NA	NA
AX-85042673	26004422	15	0.51051	0.857292	0.454528	0.0592797	0.470271	0.529729	2017.04	0.0181541
AX-85042677	43768883	16	NA	NA	NA	NA	NA	NA	NA	NA
AX-85042678	49969895	16	NA	NA	NA	NA	NA	NA	NA	NA
AX-85042679	63622775	16	NA	NA	NA	NA	NA	NA	NA	NA
AX-85042684	66887784	17	NA	NA	NA	NA	NA	NA	NA	NA
AX-85042686	74802447	17	0.0749997	2.93003	0.945743	0.00194747	0.0789087	0.921091	2017.04	0.0618711
AX-85042690	50067469	18	0.155038	1.11655	0.475121	0.0187716	0.346557	0.653443	2017.04	0.0279933
AX-85042691	51941504	18	0.158367	-1.06695	-0.408738	0.00904478	0.512608	0.487392	2017.04	0.0282012
AX-85042693	60881714	18	0.610308	-5.24245	-1.75708	0.00284861	0.0497269	0.950273	2017.04	0.128773
AX-85042695	33076912	19	0.205708	-5.358	-1.7934	0.0028115	0.0572443	0.942756	2017.04	0.153622
AX-85042696	35238181	19	0.986982	0.0203932	0.191492	0.915189	0.509902	0.490098	2017.04	1.03051e-05
AX-85042697	44688196	19	0.230481	-1.49291	-0.654303	0.022508	0.465835	0.534165	2017.04	0.0549909
AX-85042698	51096329	19	0.106234	-1.2783	-0.525958	0.0150813	0.522666	0.477334	2017.04	0.0404229
AX-85042702	122912068	2	0.760173	0.40811	0.313351	0.192778	0.664008	0.335992	2017.04	0.00368444
AX-85042703	131488709	2	0.369057	-1.26497	-0.58266	0.0299296	0.594157	0.405843	2017.04	0.0382589
AX-85042704	14978783	2	NA	NA	NA	NA	NA	NA	NA	NA
AX-85042705	41011974	2	0.0626523	-1.59492	-0.625472	0.0107739	0.490883	0.509117	2017.04	0.0630361
AX-85042706	65746400	2	NA	NA	NA	NA	NA	NA	NA	NA
AX-85042707	71614478	2	0.858554	0.295687	0.278017	0.28753	0.505365	0.494635	2017.04	0.00216704
AX-85042712	44837604	20	0.142128	-1.2123	-0.505214	0.0164142	0.53666	0.46334	2017.04	0.0362353
AX-85042713	48540967	20	0.322811	1.23369	0.57283	0.0312654	0.526202	0.473798	2017.04	0.0376248
AX-85042714	5350688	20	0.693362	0.505728	0.344032	0.141561	0.537623	0.462377	2017.04	0.0063041
AX-85042715	54863032	20	NA	NA	NA	NA	NA	NA	NA	NA
AX-85042716	60710146	20	0.189226	-1.66655	-0.708876	0.0187244	0.32463	0.67537	2017.04	0.0603783
AX-85042717	68832898	20	0.960781	-0.0687532	-0.206692	0.739409	0.513367	0.486633	2017.04	0.000117093
AX-85042718	777947	20	NA	NA	NA	NA	NA	NA	NA	NA
AX-85042719	23341600	21	0.125514	-1.63351	-0.637599	0.0104082	0.621497	0.378503	2017.04	0.0622392
AX-85042722	66041632	21	0.891793	0.162498	0.236156	0.491392	0.556843	0.443157	2017.04	0.0006461
AX-85042723	11222063	22	0.293789	-1.21848	-0.568048	0.031951	0.538106	0.461894	2017.04	0.0365897
AX-85042725	1680328	22	NA	NA	NA	NA	NA	NA	NA	NA
AX-85042726	57180051	22	0.546481	1.2675	0.583457	0.0298254	0.497849	0.502151	2017.04	0.039824
AX-85042728	31814183	23	0.820345	-0.349593	-0.294959	0.235929	0.540482	0.459518	2017.04	0.0030097
AX-85042729	33270488	23	NA	NA	NA	NA	NA	NA	NA	NA
AX-85042731	48328621	23	0.578076	0.671581	0.39616	0.0900322	0.78072	0.21928	2017.04	0.00765607
AX-85042734	13928005	24	0.437577	-0.897009	-0.467011	0.0547641	0.617403	0.382597	2017.04	0.018846
AX-85042735	1723258	24	0.484787	1.48849	0.652914	0.0226214	0.469732	0.530268	2017.04	0.054721
AX-85042736	50609431	24	NA	NA	NA	NA	NA	NA	NA	NA
AX-85042742	3184119	25	NA	NA	NA	NA	NA	NA	NA	NA
AX-85042743	32654822	25	NA	NA	NA	NA	NA	NA	NA	NA
AX-85042744	3520188	25	0.303507	-1.51363	-0.660813	0.0219894	0.5745	0.4255	2017.04	0.0555318
AX-85042746	5961583	25	0.220672	1.60471	0.68944	0.0199359	0.397658	0.602342	2017.04	0.0611588
AX-85042749	39941160	26	0.477074	-1.03481	-0.510322	0.042585	0.607405	0.392595	2017.04	0.0253197
AX-85042752	28457194	27	0.183112	-1.04213	-0.45173	0.0210563	0.646298	0.353702	2017.04	0.0246166
AX-85042753	6031748	27	NA	NA	NA	NA	NA	NA	NA	NA
AX-85042756	2018277	29	0.398231	0.977982	0.492461	0.0470436	0.487178	0.512822	2017.04	0.0236936
AX-85042757	23089838	29	0.266677	-1.51596	-0.661548	0.0219322	0.400267	0.599733	2017.04	0.0547015
AX-85042758	24837212	29	NA	NA	NA	NA	NA	NA	NA	NA
AX-85042759	33208747	29	0.0575282	1.66369	0.647087	0.010139	0.353923	0.646077	2017.04	0.062756
AX-85042760	38456148	29	NA	NA	NA	NA	NA	NA	NA	NA
AX-85042761	43568964	29	NA	NA	NA	NA	NA	NA	NA	NA
AX-85042762	104995058	3	NA	NA	NA	NA	NA	NA	NA	NA
AX-85042763	110264753	3	0.962748	-0.067337	-0.206247	0.744056	0.532073	0.467927	2017.04	0.000111936
AX-85042764	15977699	3	0.749351	-1.87008	-0.772846	0.015532	0.537757	0.462243	2017.04	0.0861968
AX-85042765	34611430	3	0.31398	-1.35938	-0.612334	0.0264189	0.451491	0.548509	2017.04	0.0453764
AX-85042766	35177206	3	0.189771	1.76678	0.74038	0.017018	0.784376	0.215624	2017.04	0.0523483
AX-85042767	93505147	3	0.713178	0.437547	0.322603	0.175003	0.633018	0.366982	2017.04	0.00440987
AX-85042768	96363421	3	0.0378675	1.50115	0.517967	0.00375364	0.473702	0.526298	2017.04	0.0557058
AX-85042769	109300722	4	0.0163382	1.10384	0.420332	0.00863655	0.56924	0.43076	2017.04	0.0296249
AX-85042770	12687024	4	0.162193	1.3429	0.495469	0.00672086	0.51191	0.48809	2017.04	0.0446784
AX-85042771	16051148	4	0.474348	0.835251	0.447601	0.0620328	0.615715	0.384285	2017.04	0.0163675
AX-85042773	43737639	4	0.16303	1.15951	0.488624	0.0176434	0.585115	0.414885	2017.04	0.032362
AX-85042774	45802130	4	NA	NA	NA	NA	NA	NA	NA	NA
AX-85042776	62249258	4	NA	NA	NA	NA	NA	NA	NA	NA
AX-85042778	86701172	4	0.593649	-0.628952	-0.382761	0.100343	0.479954	0.520046	2017.04	0.00979018
AX-85042781	102002883	5	NA	NA	NA	NA	NA	NA	NA	NA
AX-85042782	10294664	5	NA	NA	NA	NA	NA	NA	NA	NA
AX-85042784	119996750	5	NA	NA	NA	NA	NA	NA	NA	NA
AX-85042785	13156608	5	NA	NA	NA	NA	NA	NA	NA	NA
AX-85042786	33363194	5	0.175998	-1.03397	-0.449166	0.0213364	0.44982	0.55018	2017.04	0.0262345
AX-85042787	44986696	5	0.147828	1.05032	0.403512	0.00924234	0.55375	0.44625	2017.04	0.0270305
AX-85042793	82012204	5	0.0521393	1.27183	0.47313	0.00718569	0.707915	0.292085	2017.04	0.0331635
AX-85042795	24194935	6	0.159939	1.1678	0.491228	0.0174396	0.670416	0.329584	2017.04	0.0298788
AX-85042797	70272944	6	NA	NA	NA	NA	NA	NA	NA	NA
AX-85042798	7065508	6	0.982792	-0.0254917	-0.193095	0.894971	0.47119	0.52881	2017.04	1.6055e-05
AX-85042799	71943859	6	0.358043	-1.22468	-0.569999	0.0316684	0.514752	0.485248	2017.04	0.037147
AX-85042800	72203845	6	0.913145	-0.133367	-0.227	0.556854	0.49531	0.50469	2017.04	0.000440874
AX-85042802	33496110	7	0.572416	-0.6861	-0.400723	0.086868	0.526195	0.473805	2017.04	0.0116369
AX-85042803	46251276	7	0.779677	-0.70706	-0.407311	0.0825775	0.466773	0.533227	2017.04	0.012338
AX-85042804	62704489	7	0.1327	1.25036	0.517176	0.0156205	0.520811	0.479189	2017.04	0.0386875
AX-85042805	67922450	7	0.0568311	-1.04509	-0.401866	0.00930643	0.655923	0.344077	2017.04	0.0244415
AX-85042806	69583338	7	NA	NA	NA	NA	NA	NA	NA	NA
AX-85042808	97932729	7	0.431621	0.915088	0.472694	0.0528798	0.489284	0.510716	2017.04	0.0207482
AX-85042814	7988664	8	NA	NA	NA	NA	NA	NA	NA	NA
AX-85042815	19815565	9	0.856479	0.214874	0.252617	0.394997	0.578598	0.421402	2017.04	0.00111624
AX-85042817	55404649	9	0.699122	0.452218	0.327214	0.166964	0.463763	0.536237	2017.04	0.0050427
AX-85042818	73508446	9	NA	NA	NA	NA	NA	NA	NA	NA
AX-85042819	80758742	9	0.40473	-1.08691	-0.526696	0.0390526	0.446608	0.553392	2017.04	0.0289507
AX-85042820	97898227	9	0.559933	-0.773349	-0.428145	0.0708751	0.285965	0.714035	2017.04	0.0121087
AX-85042821	101541704	30	0.0636803	-1.44956	-0.579784	0.0124135	0.252411	0.747589	2017.04	0.0393149
AX-85042822	106184835	30	0.0658119	1.53414	0.555573	0.00575617	0.509873	0.490127	2017.04	0.0583194
AX-85042823	111383025	30	NA	NA	NA	NA	NA	NA	NA	NA
AX-85042824	114994120	30	0.804243	0.316997	0.284715	0.265543	0.677714	0.322286	2017.04	0.00217627
AX-85042825	115615174	30	NA	NA	NA	NA	NA	NA	NA	NA
AX-85042826	121685333	30	0.97149	0.043737	0.198829	0.825893	0.484184	0.515816	2017.04	4.73716e-05
AX-85042827	13281084	30	0.752134	0.362616	0.299052	0.225302	0.400118	0.599882	2017.04	0.00312941
AX-85042828	13665982	30	0.417271	1.02011	0.505702	0.0436729	0.529357	0.470643	2017.04	0.0257069
AX-85042829	144073191	30	0.754712	-0.887779	-0.46411	0.0557658	0.447116	0.552884	2017.04	0.0193187
AX-85042836	83468984	30	0.236509	1.60301	0.688906	0.0199711	0.426137	0.573863	2017.04	0.0623079
AX-85042837	97162054	30	NA	NA	NA	NA	NA	NA	NA	NA
AX-85042838	104165459	1	NA	NA	NA	NA	NA	NA	NA	NA
AX-85042839	106461575	1	0.63412	-0.598398	-0.373158	0.108802	0.564211	0.435789	2017.04	0.00872998
AX-85042843	140406048	1	0.962911	-0.060004	-0.203942	0.768589	0.424127	0.575873	2017.04	8.71961e-05
AX-85042844	145850169	1	0.225951	-1.7341	-0.730107	0.0175428	0.511361	0.488639	2017.04	0.0745037
AX-85042846	155813249	1	0.0778329	1.46679	0.5852	0.0121942	0.382935	0.617065	2017.04	0.0504088
AX-85042849	53647940	1	0.251863	1.86153	0.77016	0.0156458	0.516372	0.483628	2017.04	0.0858085
AX-85042856	29046120	10	NA	NA	NA	NA	NA	NA	NA	NA
AX-85042857	37869022	10	0.247826	-2.17381	-0.868308	0.0122971	0.723635	0.276365	2017.04	0.0937046
AX-85042860	51860523	10	NA	NA	NA	NA	NA	NA	NA	NA
AX-85042861	54637333	10	0.566734	0.682827	0.399694	0.0875671	0.627551	0.372449	2017.04	0.0108057
AX-85042863	11903456	11	NA	NA	NA	NA	NA	NA	NA	NA
AX-85042865	22679409	11	NA	NA	NA	NA	NA	NA	NA	NA
AX-85042868	65698696	11	0.465659	1.29254	0.591326	0.0288278	0.521535	0.478465	2017.04	0.0413368
AX-85042873	17796088	12	NA	NA	NA	NA	NA	NA	NA	NA
AX-85042874	24379201	12	NA	NA	NA	NA	NA	NA	NA	NA
AX-85042875	26604092	12	NA	NA	NA	NA	NA	NA	NA	NA
AX-85042876	37250298	12	0.524606	-0.838932	-0.448758	0.0615597	0.517557	0.482443	2017.04	0.017425
AX-85042879	33044324	13	NA	NA	NA	NA	NA	NA	NA	NA
AX-85042880	42779832	13	NA	NA	NA	NA	NA	NA	NA	NA
AX-85042882	51527150	13	0.605032	2.66	0.945419	0.00489945	0.321349	0.678651	2017.04	0.153004
AX-85042885	78149081	13	0.772263	-0.34271	-0.292796	0.241811	0.56749	0.43251	2017.04	0.00285839
AX-85042889	26541555	15	0.778023	-0.374858	-0.3029	0.215878	0.60449	0.39551	2017.04	0.00333115
AX-85042890	33692820	15	0.245109	-1.86807	-0.772213	0.0155587	0.624291	0.375709	2017.04	0.0811591
AX-85042891	38289167	15	0.229266	1.63252	0.698182	0.0193744	0.392468	0.607532	2017.04	0.0630096
AX-85042893	69821884	15	NA	NA	NA	NA	NA	NA	NA	NA
AX-85042894	80008874	15	0.721185	0.754154	0.422112	0.073999	0.568125	0.431875	2017.04	0.0138368
AX-85042895	26222354	16	0.848612	0.248626	0.263226	0.344895	0.672379	0.327621	2017.04	0.00135019
AX-85042899	9770563	16	NA	NA	NA	NA	NA	NA	NA	NA
AX-85042901	14558301	17	0.363094	-1.16668	-0.551768	0.034478	0.568765	0.431235	2017.04	0.0331028
AX-85042902	59378383	17	NA	NA	NA	NA	NA	NA	NA	NA
AX-85042903	60846418	17	NA	NA	NA	NA	NA	NA	NA	NA
AX-85042906	10322718	18	0.901071	-0.150247	-0.232305	0.517785	0.605615	0.394385	2017.04	0.000534616
AX-85042910	53469315	18	0.299805	6.16683	2.04761	0.0025977	0.0415183	0.958482	2017.04	0.150059
AX-85042911	53676048	18	0.423588	-1.25407	-0.579236	0.0303841	0.615067	0.384933	2017.04	0.0369205
AX-85042912	5758462	18	0.070875	1.45037	0.580039	0.012403	0.632984	0.367016	2017.04	0.0484561
AX-85042913	58244195	18	NA	NA	NA	NA	NA	NA	NA	NA
AX-85042915	20733735	19	0.625105	-0.589777	-0.370449	0.111371	0.507388	0.492612	2017.04	0.00862057
AX-85042916	22751437	19	0.164078	-2.29808	-0.747121	0.00209858	0.152489	0.847511	2017.04	0.067675
AX-85042917	22817940	19	NA	NA	NA	NA	NA	NA	NA	NA
AX-85042918	24687683	19	NA	NA	NA	NA	NA	NA	NA	NA
AX-85042919	44570041	19	NA	NA	NA	NA	NA	NA	NA	NA
AX-85042921	10711635	2	0.870029	0.56605	0.362991	0.118901	0.565229	0.434771	2017.04	0.00780744
AX-85042923	124996211	2	0.552719	-0.734205	-0.415842	0.0774655	0.194739	0.805261	2017.04	0.00838184
AX-85042925	17274658	2	0.129722	1.31145	0.485585	0.00691783	0.550064	0.449936	2017.04	0.0422071
AX-85042926	20754018	2	NA	NA	NA	NA	NA	NA	NA	NA
AX-85042928	52697674	2	0.00828216	-1.30435	-0.483353	0.00696416	0.416031	0.583969	2017.04	0.0409846
AX-85042929	83344475	2	0.137594	-10.2357	-3.29047	0.00186632	0.00514422	0.994856	2017.04	0.0531658
AX-85042931	14611296	20	0.175445	1.12641	0.47822	0.0185015	0.40883	0.59117	2017.04	0.0304064
AX-85042933	2123206	20	0.108785	1.39416	0.562373	0.0131727	0.542821	0.457179	2017.04	0.0478281
AX-85042935	36415391	20	0.234875	4.12974	1.33499	0.00197832	0.0827123	0.917288	2017.04	0.128303
AX-85042938	56735964	20	NA	NA	NA	NA	NA	NA	NA	NA
AX-85042939	11976449	21	0.173876	-1.14516	-0.484114	0.0180065	0.50213	0.49787	2017.04	0.0325074
AX-85042940	30376521	21	0.903671	-0.14818	-0.231656	0.522395	0.65931	0.34069	2017.04	0.000489041
AX-85042942	42869053	21	0.138893	1.16567	0.490559	0.0174915	0.550266	0.449734	2017.04	0.0333423
AX-85042943	59537381	21	0.948321	0.0778896	0.209563	0.710134	0.478482	0.521518	2017.04	0.00015011
AX-85042945	62164878	21	7.0168e-05	3.83985	1.07203	0.000341176	0.442801	0.557199	2017.04	0.360714
AX-85042946	69329995	21	NA	NA	NA	NA	NA	NA	NA	NA
AX-85042947	118573	22	0.0603299	1.46535	0.584748	0.0122122	0.431215	0.568785	2017.04	0.0522203
AX-85042950	28615971	22	0.237267	-1.52063	-0.663015	0.0218187	0.474261	0.525739	2017.04	0.0571676
AX-85042951	47420387	22	NA	NA	NA	NA	NA	NA	NA	NA
AX-85042952	50940020	22	NA	NA	NA	NA	NA	NA	NA	NA
AX-85042957	27665918	24	0.507097	0.812151	0.44034	0.0651293	0.51131	0.48869	2017.04	0.016342
AX-85042958	44448924	24	0.561507	0.959853	0.486763	0.0486199	0.475517	0.524483	2017.04	0.0227836
AX-85042960	9698870	24	0.0599881	-1.44139	-0.577216	0.0125201	0.541827	0.458173	2017.04	0.0511406
AX-85042961	10293518	25	0.60331	-0.635452	-0.384805	0.0986642	0.527114	0.472886	2017.04	0.00998026
AX-85042963	14708662	25	0.853423	-0.2133	-0.252123	0.397543	0.550731	0.449269	2017.04	0.00111621
AX-85042964	17632427	25	0.156622	-1.61308	-0.580385	0.00544717	0.401476	0.598524	2017.04	0.0619966
AX-85042968	16594697	26	0.530651	0.748702	0.420399	0.0749233	0.386958	0.613042	2017.04	0.0131852
AX-85042970	27037259	26	NA	NA	NA	NA	NA	NA	NA	NA
AX-85042972	39534049	26	0.731622	-0.576467	-0.366265	0.11551	0.546087	0.453913	2017.04	0.00816766
AX-85042975	14440602	27	0.250059	1.31513	0.598425	0.0279743	0.571401	0.428599	2017.04	0.0419993
AX-85042977	32976619	27	NA	NA	NA	NA	NA	NA	NA	NA
AX-85042978	37534799	27	0.0515968	-1.65948	-0.645763	0.0101757	0.442145	0.557855	2017.04	0.0673512
AX-85042982	32568104	28	NA	NA	NA	NA	NA	NA	NA	NA
AX-85042983	45817037	28	0.453115	-0.876027	-0.460417	0.0570819	0.55685	0.44315	2017.04	0.0187775
AX-85042987	41317828	29	0.243936	-1.83555	-0.761992	0.0160017	0.357884	0.642116	2017.04	0.0767716
AX-85042988	8834752	29	0.392006	-1.02331	-0.506708	0.0434322	0.554921	0.445079	2017.04	0.0256448
AX-85042990	22098585	3	0.648495	0.885655	0.463443	0.0560002	0.710941	0.289059	2017.04	0.0159832
AX-85042991	30310162	3	NA	NA	NA	NA	NA	NA	NA	NA
AX-85042993	57282884	3	0.797494	-0.315906	-0.284372	0.266615	0.46853	0.53147	2017.04	0.00246403
AX-85042995	62107264	3	0.527672	-0.821103	-0.443154	0.0639024	0.367902	0.632098	2017.04	0.0155463
AX-85042996	70713326	3	0.00836623	1.22837	0.45947	0.00750777	0.522002	0.477998	2017.04	0.0373308
AX-85042997	10406366	4	0.325296	1.11723	0.536227	0.0372052	0.371896	0.628104	2017.04	0.0289105
AX-85042999	18246224	4	0.135313	-1.23398	-0.512029	0.0159533	0.421885	0.578115	2017.04	0.0368247
AX-85043000	24710183	4	0.609836	-0.605004	-0.375235	0.106889	0.311117	0.688883	2017.04	0.00777859
AX-85043001	30416909	4	0.407872	1.27334	0.585292	0.0295877	0.329773	0.670227	2017.04	0.0355338
AX-85043002	43681724	4	0.219548	1.76231	0.738973	0.0170882	0.654842	0.345158	2017.04	0.0696037
AX-85043004	55726941	4	0.72284	-2.29475	-0.790027	0.00367665	0.360834	0.639166	2017.04	0.120422
AX-85043005	56140057	4	0.731002	-0.634936	-0.384642	0.0987961	0.528911	0.471089	2017.04	0.00996002
AX-85043006	7193890	4	0.242739	1.40305	0.626059	0.0250208	0.52775	0.47225	2017.04	0.0486474
AX-85043007	78188284	4	0.891852	-0.163759	-0.236552	0.488764	0.27025	0.72975	2017.04	0.000524406
AX-85043012	76423418	5	0.866775	-0.203387	-0.249007	0.414048	0.5374	0.4626	2017.04	0.00101968
AX-85043013	92861613	5	0.994316	-0.00978436	-0.188158	0.958528	0.560388	0.439612	2017.04	2.3385e-06
AX-85043014	117779967	6	0.536376	0.760454	0.424092	0.0729517	0.291276	0.708724	2017.04	0.011837
AX-85043019	88790991	6	0.532934	-0.758581	-0.423504	0.0732608	0.440939	0.559061	2017.04	0.0140655
AX-85043023	17152169	7	NA	NA	NA	NA	NA	NA	NA	NA
AX-85043024	53207065	7	0.25984	2.26502	0.821277	0.00581691	0.494139	0.505861	2017.04	0.127157
AX-85043026	107716619	8	0.336512	-1.14781	-0.545838	0.0354796	0.309088	0.690912	2017.04	0.0278972
AX-85043027	113273336	8	0.475769	0.872053	0.459168	0.0575377	0.606081	0.393919	2017.04	0.0180027
AX-85043028	25304304	8	0.537708	-0.805351	-0.438203	0.0660849	0.567381	0.432619	2017.04	0.0157858
AX-85043035	87371546	8	0.539055	0.735899	0.416375	0.0771619	0.572358	0.427642	2017.04	0.0131431
AX-85043036	87810144	8	0.687386	0.46976	0.332728	0.157996	0.517532	0.482468	2017.04	0.00546351
AX-85043037	100219122	9	NA	NA	NA	NA	NA	NA	NA	NA
AX-85043039	23623823	9	0.273945	1.35906	0.612234	0.0264295	0.634079	0.365921	2017.04	0.0424937
AX-85043040	32390179	9	0.00449962	1.42252	0.520493	0.0062755	0.476865	0.523135	2017.04	0.0500544
AX-85043041	42148908	9	NA	NA	NA	NA	NA	NA	NA	NA
AX-85043042	97238568	9	0.707805	-0.566891	-0.363256	0.118622	0.608396	0.391604	2017.04	0.00759185
AX-85043044	108830698	30	NA	NA	NA	NA	NA	NA	NA	NA
AX-85043046	20363803	30	NA	NA	NA	NA	NA	NA	NA	NA
AX-85043047	27390223	30	0.39769	1.01127	0.502923	0.0443484	0.427177	0.572823	2017.04	0.0248129
AX-85043048	33128588	30	0.796373	-0.337068	-0.291023	0.246775	0.500951	0.499049	2017.04	0.00281637
AX-85043054	77994925	30	0.0399682	-1.75235	-0.674953	0.00942441	0.295878	0.704122	2017.04	0.0634336
AX-85043055	83021634	30	0.663829	0.703341	0.406142	0.0833159	0.466473	0.533527	2017.04	0.0122076
AX-85043056	90001679	30	0.537152	2.05128	0.829797	0.0134349	0.624008	0.375992	2017.04	0.097889
AX-85043057	95779106	30	0.835544	-0.239587	-0.260385	0.357506	0.462901	0.537099	2017.04	0.00141509
AX-85043058	114451078	1	0.639287	-0.609281	-0.376579	0.105676	0.363939	0.636061	2017.04	0.00852075
AX-85043059	14116577	1	0.14537	-1.19164	-0.498722	0.0168762	0.552149	0.447851	2017.04	0.0348175
AX-85043062	398433	1	NA	NA	NA	NA	NA	NA	NA	NA
AX-85043064	5855634	1	0.219855	1.66865	0.709538	0.0186855	0.428414	0.571586	2017.04	0.0676072
AX-85043066	71673306	1	NA	NA	NA	NA	NA	NA	NA	NA
AX-85043067	89093080	1	0.294368	-2.29582	-0.906655	0.0113354	0.572161	0.427839	2017.04	0.127935
AX-85043070	16549779	10	0.342197	-1.27424	-0.585575	0.0295514	0.423751	0.576249	2017.04	0.0393133
AX-85043076	34761	11	0.390178	1.03934	0.511747	0.0422578	0.685603	0.314397	2017.04	0.0230879
AX-85043078	39879233	11	0.789522	-0.436902	-0.3224	0.175369	0.545235	0.454765	2017.04	0.00469303
AX-85043080	46718625	11	0.0927181	-1.30589	-0.534631	0.0145816	0.475997	0.524003	2017.04	0.0421762
AX-85043081	87904789	11	0.788388	0.3708	0.301625	0.218944	0.479332	0.520668	2017.04	0.00340244
AX-85043082	92624852	11	0.171776	1.17537	0.493609	0.017257	0.516431	0.483569	2017.04	0.0342088
AX-85043083	28252471	12	0.54498	-0.863236	-0.456397	0.0585687	0.611196	0.388804	2017.04	0.0175584
AX-85043084	31368933	12	0.646776	-0.610731	-0.377035	0.105269	0.604388	0.395612	2017.04	0.008843
AX-85043086	45642071	12	NA	NA	NA	NA	NA	NA	NA	NA
AX-85043087	55771192	12	0.140442	-1.26471	-0.521686	0.0153393	0.391674	0.608326	2017.04	0.0377881
AX-85043090	18201829	13	NA	NA	NA	NA	NA	NA	NA	NA
AX-85043092	49287887	13	NA	NA	NA	NA	NA	NA	NA	NA
AX-85043093	50299566	13	0.0379068	8.96311	2.86325	0.0017457	0.00562521	0.994375	2017.04	0.0445575
AX-85043097	16954295	14	NA	NA	NA	NA	NA	NA	NA	NA
AX-85043098	38668528	14	0.998634	0.00227551	0.185798	0.990228	0.241559	0.758441	2017.04	9.40625e-08
AX-85043099	56053071	14	0.565916	-0.694247	-0.403284	0.0851627	0.632457	0.367543	2017.04	0.0111092
AX-85043100	75380600	14	0.104309	-1.38706	-0.560142	0.0132764	0.435698	0.564302	2017.04	0.0469034
AX-85043103	21789164	15	NA	NA	NA	NA	NA	NA	NA	NA
AX-85043106	73727675	15	0.266038	1.28682	0.589528	0.0290509	0.721892	0.278108	2017.04	0.0329637
AX-85043110	37201285	16	0.0303139	1.19316	0.448404	0.00779328	0.348532	0.651468	2017.04	0.0320513
AX-85043111	4679036	16	0.348736	-2.14532	-0.743061	0.00388762	0.519884	0.480116	2017.04	0.113907
AX-85043112	47105516	16	0.0684756	1.5467	0.541761	0.00430451	0.501525	0.498475	2017.04	0.0593007
AX-85043113	52008173	16	NA	NA	NA	NA	NA	NA	NA	NA
AX-85043114	54716336	16	0.815858	0.374692	0.302848	0.216002	0.561845	0.438155	2017.04	0.00342696
AX-85043117	80874235	16	NA	NA	NA	NA	NA	NA	NA	NA
AX-85043120	46793085	17	0.592217	1.19406	0.560375	0.0331033	0.347883	0.652117	2017.04	0.0320721
AX-85043121	52667274	17	0.698079	-0.51001	-0.345378	0.139764	0.581866	0.418134	2017.04	0.00627497
AX-85043123	68531780	17	NA	NA	NA	NA	NA	NA	NA	NA
AX-85043124	26505725	18	NA	NA	NA	NA	NA	NA	NA	NA
AX-85043128	16339158	19	0.504518	-0.78594	-0.432103	0.0689307	0.470186	0.529814	2017.04	0.0152576
AX-85043130	43341631	19	0.837628	-0.251299	-0.264066	0.341273	0.295575	0.704425	2017.04	0.00130376
AX-85043132	9510411	19	0.555671	0.871284	0.458926	0.0576265	0.633197	0.366803	2017.04	0.0174826
AX-85043133	107216420	2	NA	NA	NA	NA	NA	NA	NA	NA
AX-85043134	122511026	2	0.428151	-1.28775	-0.589821	0.0290143	0.420739	0.579261	2017.04	0.0400744
AX-85043135	126095985	2	0.465273	-0.8628	-0.45626	0.0586204	0.543164	0.456836	2017.04	0.0183158
AX-85043137	131949306	2	0.0984045	-1.33449	-0.543619	0.0140952	0.257273	0.742727	2017.04	0.033742
AX-85043138	14910287	2	0.332488	1.17689	0.554978	0.0339546	0.410601	0.589399	2017.04	0.0332367
AX-85043139	21233231	2	NA	NA	NA	NA	NA	NA	NA	NA
AX-85043142	41857129	2	0.45048	1.0807	0.524746	0.0394486	0.443329	0.556671	2017.04	0.0285793
AX-85043143	69508408	2	0.637612	-0.589965	-0.370508	0.111314	0.597653	0.402347	2017.04	0.00829882
AX-85043145	11708485	20	0.525122	1.18166	0.556478	0.0337146	0.581129	0.418871	2017.04	0.0337019
AX-85043150	7110822	20	0.95173	0.0925538	0.214172	0.665635	0.42695	0.57305	2017.04	0.000207813
AX-85043151	1593352	21	0.930591	0.101202	0.216891	0.640782	0.525114	0.474886	2017.04	0.000253244
AX-85043152	22990719	21	NA	NA	NA	NA	NA	NA	NA	NA
AX-85043153	35718413	21	0.930014	-0.112222	-0.220354	0.610557	0.303287	0.696713	2017.04	0.000263861
AX-85043154	42350953	21	NA	NA	NA	NA	NA	NA	NA	NA
AX-85043155	53902180	21	NA	NA	NA	NA	NA	NA	NA	NA
AX-85043156	56991349	21	NA	NA	NA	NA	NA	NA	NA	NA
AX-85043157	31895433	22	0.631648	1.06779	0.520687	0.0402934	0.49619	0.50381	2017.04	0.0282617
AX-85043158	35401749	22	0.716709	-0.421834	-0.317665	0.184204	0.473957	0.526043	2017.04	0.00439904
AX-85043159	43861359	22	0.770604	0.361439	0.298682	0.226237	0.401923	0.598077	2017.04	0.00311375
AX-85043161	12552246	23	0.718615	0.439975	0.323366	0.173637	0.463442	0.536558	2017.04	0.0047729
AX-85043162	17267876	23	0.910587	0.85924	0.455141	0.0590453	0.462623	0.537377	2017.04	0.0181991
AX-85043165	27512464	23	NA	NA	NA	NA	NA	NA	NA	NA
AX-85043167	52277070	23	0.939249	0.114005	0.220914	0.605814	0.39279	0.60721	2017.04	0.000307369
AX-85043168	52503495	24	0.481687	-0.875341	-0.460201	0.0571602	0.44709	0.55291	2017.04	0.018781
AX-85043172	31494972	25	0.407663	-1.05515	-0.516716	0.0411477	0.520256	0.479744	2017.04	0.0275533
AX-85043173	3750590	25	NA	NA	NA	NA	NA	NA	NA	NA
AX-85043174	857373	25	0.129479	-1.00444	-0.389092	0.00983695	0.526748	0.473252	2017.04	0.024938
AX-85043176	35740211	26	NA	NA	NA	NA	NA	NA	NA	NA
AX-85043177	44651420	26	0.221726	1.42862	0.634094	0.0242591	0.466223	0.533777	2017.04	0.0503615
AX-85043178	49603326	26	0.0884636	-1.57948	-0.62062	0.0109274	0.550811	0.449189	2017.04	0.0612036
AX-85043179	37227725	27	0.531675	0.748521	0.420342	0.0749543	0.519778	0.480222	2017.04	0.013867
AX-85043184	35919091	28	0.626788	-0.579862	-0.367333	0.114434	0.728881	0.271119	2017.04	0.00658841
AX-85043185	37598947	28	NA	NA	NA	NA	NA	NA	NA	NA
AX-85043186	101776449	3	0.320661	-1.16687	-0.551828	0.0344681	0.336699	0.663301	2017.04	0.0301517
AX-85043188	106113344	3	NA	NA	NA	NA	NA	NA	NA	NA
AX-85043190	113300262	3	0.0567072	1.65591	0.593847	0.00529612	0.392221	0.607779	2017.04	0.0648136
AX-85043191	182848	3	NA	NA	NA	NA	NA	NA	NA	NA
AX-85043193	59825548	3	NA	NA	NA	NA	NA	NA	NA	NA
AX-85043194	67560600	3	0.314471	-1.25164	-0.578472	0.0304871	0.449692	0.550308	2017.04	0.0384411
AX-85043195	68344707	3	0.748366	0.365598	0.29999	0.222958	0.513669	0.486331	2017.04	0.00331083
AX-85043196	109985424	4	0.518982	4.06174	1.34358	0.00250225	0.0409582	0.959042	2017.04	0.0642565
AX-85043198	3057636	4	0.281644	-1.26595	-0.582968	0.0298892	0.409791	0.590209	2017.04	0.038434
AX-85043200	6788076	4	0.0955777	-1.21439	-0.455077	0.0076183	0.65367	0.34633	2017.04	0.0331039
AX-85043203	114967840	5	0.122768	1.63352	0.637604	0.010408	0.655542	0.344458	2017.04	0.0597449
AX-85043208	82202190	5	0.350927	1.17261	0.553633	0.0341725	0.522505	0.477495	2017.04	0.0340159
AX-85043211	31688407	6	0.988071	-0.0220808	-0.192023	0.908453	0.388771	0.611229	2017.04	1.14879e-05
AX-85043213	110791566	7	0.413441	-0.947076	-0.482747	0.0497804	0.476915	0.523085	2017.04	0.022187
AX-85043216	26026195	7	0.798094	-0.294912	-0.277773	0.288372	0.489591	0.510409	2017.04	0.00215502
AX-85043217	29299264	7	0.958679	0.0747553	0.208578	0.720041	0.508411	0.491589	2017.04	0.000138489
AX-85043218	32871431	7	0.0791201	-1.38781	-0.560376	0.0132654	0.593416	0.406584	2017.04	0.0460768
AX-85043219	40423191	7	0.473371	-0.964646	-0.48827	0.0481953	0.589275	0.410725	2017.04	0.0223316
AX-85043222	65549049	7	NA	NA	NA	NA	NA	NA	NA	NA
AX-85043224	77931610	7	0.691913	0.49959	0.342103	0.144194	0.477917	0.522083	2017.04	0.00617495
AX-85043226	93322760	7	0.86347	-1.76936	-0.665491	0.00784362	0.551771	0.448229	2017.04	0.0767725
AX-85043228	1992108	8	0.396952	1.47063	0.647299	0.0230898	0.497433	0.502567	2017.04	0.0536104
AX-85043229	26762052	8	0.6562	-0.495035	-0.340672	0.146192	0.400117	0.599883	2017.04	0.0058323
AX-85043233	56300392	8	NA	NA	NA	NA	NA	NA	NA	NA
AX-85043235	88661740	8	0.418326	-1.21894	-0.568195	0.0319296	0.518977	0.481023	2017.04	0.0367787
AX-85043236	67925881	9	0.274041	-1.31966	-0.599851	0.027808	0.733215	0.266785	2017.04	0.033778
AX-85043238	80450995	9	0.813394	-0.380938	-0.304811	0.211391	0.677411	0.322589	2017.04	0.00314431
AX-85043245	146104120	30	0.360015	-1.42643	-0.633408	0.0243226	0.547276	0.452724	2017.04	0.049987
AX-85043246	16222034	30	NA	NA	NA	NA	NA	NA	NA	NA
AX-85043247	21562101	30	NA	NA	NA	NA	NA	NA	NA	NA
AX-85043248	25319051	30	0.360969	-1.11946	-0.536928	0.0370748	0.531265	0.468735	2017.04	0.0309437
AX-85043250	67106773	30	0.627468	0.573426	0.36531	0.116485	0.468969	0.531031	2017.04	0.00811957
AX-85043252	76255953	30	0.335359	3.3495	1.08976	0.00211482	0.0972822	0.902718	2017.04	0.0976923
AX-85043258	93528205	30	0.0202782	1.34495	0.496112	0.00670848	0.445833	0.554167	2017.04	0.0443139
AX-85043259	9414190	30	0.294461	-1.34282	-0.60713	0.0269835	0.621167	0.378833	2017.04	0.0420736
AX-85043260	104786370	1	NA	NA	NA	NA	NA	NA	NA	NA
AX-85043262	136618498	1	0.804573	0.433346	0.321283	0.177402	0.500666	0.499334	2017.04	0.00465504
AX-85043269	101609219	10	0.565392	0.675809	0.397489	0.0890938	0.584625	0.415375	2017.04	0.0109972
AX-85043271	102711914	10	0.234899	1.53575	0.667767	0.0214578	0.693587	0.306413	2017.04	0.0497009
AX-85043273	13910796	10	0.518982	4.17133	1.37983	0.00250225	0.0683264	0.931674	2017.04	0.109829
AX-85043278	33486507	10	0.357133	-1.36047	-0.612676	0.0263825	0.290239	0.709761	2017.04	0.0378059
AX-85043280	87729044	10	0.522534	0.751651	0.421326	0.0744213	0.446497	0.553503	2017.04	0.0138448
AX-85043283	94883755	10	NA	NA	NA	NA	NA	NA	NA	NA
AX-85043284	103147707	11	0.110644	1.36117	0.552003	0.0136682	0.510274	0.489726	2017.04	0.0459087
AX-85043291	65116716	11	0.593956	-0.84271	-0.449945	0.06108	0.64133	0.35867	2017.04	0.0161975
AX-85043292	91920526	11	0.644614	0.500117	0.342269	0.143965	0.444811	0.555189	2017.04	0.00612456
AX-85043293	94314144	11	0.200622	1.59433	0.686177	0.0201528	0.46887	0.53113	2017.04	0.0627656
AX-85043294	27533343	12	0.26995	-1.40887	-0.627889	0.0248438	0.479067	0.520933	2017.04	0.0491174
AX-85043295	34910891	12	0.938028	0.0956509	0.215146	0.656619	0.374189	0.625811	2017.04	0.000212436
AX-85043298	50997431	12	NA	NA	NA	NA	NA	NA	NA	NA
AX-85043300	28427455	13	NA	NA	NA	NA	NA	NA	NA	NA
AX-85043301	34780811	13	0.910123	-0.128141	-0.225357	0.569619	0.634316	0.365684	2017.04	0.000377662
AX-85043303	45807540	13	0.946348	-0.0765807	-0.209152	0.714254	0.29508	0.70492	2017.04	0.000120957
AX-85043307	18714041	14	NA	NA	NA	NA	NA	NA	NA	NA
AX-85043312	21221426	15	0.186244	1.69404	0.656625	0.00988228	0.617124	0.382876	2017.04	0.0672346
AX-85043313	25007617	15	NA	NA	NA	NA	NA	NA	NA	NA
AX-85043314	27169417	15	0.950329	0.0939277	0.214604	0.661619	0.577712	0.422288	2017.04	0.000213414
AX-85043315	41972711	15	0.062885	1.66534	0.647605	0.0101247	0.502514	0.497486	2017.04	0.0687464
AX-85043316	43586721	15	0.581219	0.677905	0.398147	0.0886339	0.588558	0.411442	2017.04	0.0110344
AX-85043317	45090794	15	0.189153	-1.81166	-0.754484	0.016342	0.428495	0.571505	2017.04	0.0796953
AX-85043318	58187133	15	NA	NA	NA	NA	NA	NA	NA	NA
AX-85043324	55808583	16	NA	NA	NA	NA	NA	NA	NA	NA
AX-85043326	6373535	16	0.331469	1.14443	0.544777	0.0356638	0.577935	0.422065	2017.04	0.0316778
AX-85043328	17485505	17	NA	NA	NA	NA	NA	NA	NA	NA
AX-85043329	18249158	17	0.283324	-1.30406	-0.594946	0.0283873	0.423561	0.576439	2017.04	0.0411697
AX-85043331	35003673	17	0.193467	-2.50048	-0.97098	0.0100178	0.44597	0.55403	2017.04	0.15318
AX-85043332	46869136	17	0.933586	0.100183	0.21657	0.643658	0.296555	0.703445	2017.04	0.000207607
AX-85043334	56993037	17	0.117029	-1.4116	-0.567853	0.0129243	0.662989	0.337011	2017.04	0.0441454
AX-85043337	75056783	17	0.500623	-0.833182	-0.446951	0.062301	0.484276	0.515724	2017.04	0.0171911
AX-85043338	8958593	17	0.365379	1.12535	0.538777	0.0367344	0.657344	0.342656	2017.04	0.0282838
AX-85043339	10674068	18	0.174844	1.03365	0.449065	0.0213475	0.412044	0.587956	2017.04	0.0256655
AX-85043340	15507658	18	0.28239	1.2715	0.584713	0.0296625	0.359101	0.640899	2017.04	0.0368937
AX-85043345	60905844	18	0.511173	0.846849	0.451246	0.0605607	0.557931	0.442069	2017.04	0.0175387
AX-85043346	14917056	19	NA	NA	NA	NA	NA	NA	NA	NA
AX-85043347	20493530	19	0.284238	1.78445	0.745932	0.0167459	0.57718	0.42282	2017.04	0.0770529
AX-85043348	50456326	19	0.3695	-1.75104	-0.659733	0.0079505	0.354728	0.645272	2017.04	0.0695898
AX-85043349	50550010	19	0.433534	1.79284	0.748571	0.0166194	0.426447	0.573553	2017.04	0.0779539
AX-85043350	54823092	19	0.551302	-0.710773	-0.408478	0.0818497	0.32275	0.67725	2017.04	0.0109494
AX-85043351	11026024	2	0.415578	1.03862	0.511519	0.04231	0.514906	0.485094	2017.04	0.0267165
AX-85043352	117616718	2	0.252111	-1.43955	-0.63753	0.0239453	0.641051	0.358949	2017.04	0.0472816
AX-85043354	131881735	2	0.132499	1.2317	0.511313	0.0160005	0.672206	0.327794	2017.04	0.033146
AX-85043355	135826176	2	0.753377	0.371372	0.301805	0.218508	0.394013	0.605987	2017.04	0.00326518
AX-85043357	23061199	2	0.898297	-0.149493	-0.232068	0.519461	0.317726	0.682274	2017.04	0.000480359
AX-85043358	30245985	2	0.618005	-2.11036	-0.772666	0.00630912	0.454287	0.545713	2017.04	0.109477
AX-85043360	69536296	2	0.547425	-0.784202	-0.431556	0.0691944	0.420574	0.579426	2017.04	0.0148597
AX-85043364	10830639	20	0.523425	0.784616	0.431686	0.0691314	0.369914	0.630086	2017.04	0.0142275
AX-85043366	216559	20	0.864488	0.276641	0.272031	0.309178	0.512891	0.487109	2017.04	0.00189583
AX-85043368	47207163	20	NA	NA	NA	NA	NA	NA	NA	NA
AX-85043371	2562015	21	0.902669	-0.228765	-0.256983	0.373362	0.670489	0.329511	2017.04	0.00114645
AX-85043372	3241761	21	0.938324	-0.0883188	-0.212841	0.678178	0.609447	0.390553	2017.04	0.000184093
AX-85043373	3265007	21	NA	NA	NA	NA	NA	NA	NA	NA
AX-85043374	66795367	21	0.362516	-1.31427	-0.598156	0.0280059	0.379581	0.620419	2017.04	0.0403342
AX-85043375	69022984	21	0.511774	0.752051	0.421451	0.0743535	0.232044	0.767956	2017.04	0.00999347
AX-85043376	71014199	21	NA	NA	NA	NA	NA	NA	NA	NA
AX-85043378	27650341	22	NA	NA	NA	NA	NA	NA	NA	NA
AX-85043379	43683996	22	NA	NA	NA	NA	NA	NA	NA	NA
AX-85043380	49024407	22	NA	NA	NA	NA	NA	NA	NA	NA
AX-85043381	15952472	24	NA	NA	NA	NA	NA	NA	NA	NA
AX-85043382	2725079	24	0.657449	-0.567906	-0.363575	0.118287	0.489246	0.510754	2017.04	0.00799109
AX-85043387	51249545	24	0.233915	-1.38503	-0.620396	0.0255822	0.411624	0.588376	2017.04	0.046067
AX-85043389	17069223	25	NA	NA	NA	NA	NA	NA	NA	NA
AX-85043392	15240194	26	0.136942	-1.25616	-0.519	0.0155057	0.442691	0.557309	2017.04	0.0386012
AX-85043393	16796045	26	0.882491	0.17598	0.240393	0.464138	0.583256	0.416744	2017.04	0.000746393
AX-85043394	42342804	26	0.315723	1.26205	0.581744	0.03005	0.637752	0.362248	2017.04	0.0364862
AX-85043395	12257821	27	0.526321	-0.742506	-0.418451	0.0759947	0.397422	0.602578	2017.04	0.0130912
AX-85043396	2883273	27	0.99462	-0.00907946	-0.187937	0.961468	0.579865	0.420135	2017.04	1.99136e-06
AX-85043397	44973407	27	0.576903	-0.714999	-0.409806	0.0810327	0.590347	0.409653	2017.04	0.0122588
AX-85043400	11112622	29	0.45044	-1.29852	-0.593207	0.0285976	0.629902	0.370098	2017.04	0.0389766
AX-85043401	16825446	29	0.865767	-0.311058	-0.282848	0.271447	0.612055	0.387945	2017.04	0.00227803
AX-85043402	2092969	29	NA	NA	NA	NA	NA	NA	NA	NA
AX-85043404	45727676	29	0.18266	-1.12363	-0.477346	0.0185769	0.705833	0.294167	2017.04	0.0259931
AX-85043407	114454513	3	0.506329	0.791501	0.43385	0.0680971	0.38047	0.61953	2017.04	0.014642
AX-85043409	12986714	3	NA	NA	NA	NA	NA	NA	NA	NA
AX-85043410	69189663	3	0.0394936	1.121	0.425725	0.0084596	0.663351	0.336649	2017.04	0.0278257
AX-85043412	86924738	3	NA	NA	NA	NA	NA	NA	NA	NA
AX-85043413	1354418	4	0.0928202	1.27385	0.524559	0.0151649	0.596166	0.403834	2017.04	0.0387365
AX-85043414	22127204	4	0.39085	-1.24133	-0.575232	0.0309301	0.495008	0.504992	2017.04	0.0381935
AX-85043415	41603919	4	0.666234	-0.491774	-0.339647	0.147645	0.470275	0.529725	2017.04	0.00597377
AX-85043416	41977999	4	NA	NA	NA	NA	NA	NA	NA	NA
AX-85043417	47471440	4	0.254937	1.34976	0.609311	0.0267445	0.684418	0.315582	2017.04	0.0390178
AX-85043418	59759322	4	0.0306845	1.11805	0.424798	0.00848947	0.442838	0.557162	2017.04	0.0305818
AX-85043419	68146435	4	NA	NA	NA	NA	NA	NA	NA	NA
AX-85043420	73927294	4	NA	NA	NA	NA	NA	NA	NA	NA
AX-85043421	91107667	4	0.0911195	1.60556	0.628817	0.0106705	0.653934	0.346066	2017.04	0.0578446
AX-85043422	107943177	5	0.341371	-1.21313	-0.566367	0.0321979	0.58789	0.41211	2017.04	0.0353538
AX-85043423	11471300	5	0.455884	1.04087	0.512226	0.0421489	0.499391	0.500609	2017.04	0.0268562
AX-85043424	116773203	5	0.983947	0.0256537	0.193146	0.894335	0.435962	0.564038	2017.04	1.60462e-05
AX-85043425	25344101	5	0.804655	-0.362264	-0.298942	0.225581	0.647269	0.352731	2017.04	0.00297094
AX-85043426	27970015	5	0.429701	-1.45979	-0.643892	0.0233821	0.491918	0.508082	2017.04	0.0528106
AX-85043427	48833246	5	0.548161	0.689398	0.40176	0.0861717	0.479524	0.520476	2017.04	0.0117616
AX-85043430	76889796	5	NA	NA	NA	NA	NA	NA	NA	NA
AX-85043431	77568754	5	0.623908	0.673722	0.396833	0.0895552	0.689189	0.310811	2017.04	0.00964075
AX-85043437	10783918	7	0.312456	-1.29368	-0.591684	0.0287838	0.61905	0.38095	2017.04	0.0391347
AX-85043439	50302381	7	0.530785	-0.743658	-0.418813	0.0757938	0.493749	0.506251	2017.04	0.0137067
AX-85043440	60540571	7	0.0951226	1.38697	0.560113	0.0132777	0.39763	0.60237	2017.04	0.0456868
AX-85043442	6194826	7	0.675906	0.543311	0.355845	0.126806	0.318503	0.681497	2017.04	0.00635315
AX-85043443	62641458	7	0.838857	0.381612	0.305023	0.210901	0.676596	0.323404	2017.04	0.00315961
AX-85043444	67723751	7	NA	NA	NA	NA	NA	NA	NA	NA
AX-85043445	72244617	7	NA	NA	NA	NA	NA	NA	NA	NA
AX-85043449	106186039	8	0.0801279	1.34231	0.495282	0.00672447	0.514607	0.485393	2017.04	0.044626
AX-85043450	15572338	8	NA	NA	NA	NA	NA	NA	NA	NA
AX-85043451	28530285	8	NA	NA	NA	NA	NA	NA	NA	NA
AX-85043452	3865875	8	0.521782	2.08322	0.723541	0.00398695	0.487518	0.512482	2017.04	0.107511
AX-85043456	82334722	8	NA	NA	NA	NA	NA	NA	NA	NA
AX-85043457	87452591	8	0.638783	-0.676432	-0.397684	0.0889568	0.863806	0.136194	2017.04	0.00533749
AX-85043460	28369869	9	0.586831	0.664046	0.393791	0.0917403	0.419444	0.580556	2017.04	0.010647
AX-85043462	59989461	9	NA	NA	NA	NA	NA	NA	NA	NA
AX-85043465	107204069	30	0.216682	-1.42528	-0.633046	0.0243562	0.241184	0.758816	2017.04	0.0368637
AX-85043466	108481273	30	NA	NA	NA	NA	NA	NA	NA	NA
AX-85043469	128084311	30	NA	NA	NA	NA	NA	NA	NA	NA
AX-85043470	130515191	30	0.388044	-1.03311	-0.509789	0.0427083	0.397276	0.602724	2017.04	0.0253409
AX-85043471	132975481	30	0.882002	0.331791	0.289364	0.251538	0.445857	0.554143	2017.04	0.00269688
AX-85043474	16113860	30	0.525654	-2.3613	-0.927235	0.0108778	0.465138	0.534862	2017.04	0.137543
AX-85043475	16904511	30	0.475328	-0.877166	-0.460775	0.0569523	0.443827	0.556173	2017.04	0.0188322
AX-85043476	26029287	30	0.787869	0.421928	0.317694	0.184147	0.666324	0.333676	2017.04	0.00392466
AX-85043477	36676264	30	NA	NA	NA	NA	NA	NA	NA	NA
AX-85043481	65499727	30	NA	NA	NA	NA	NA	NA	NA	NA
AX-85043482	72311456	30	0.47279	0.823806	0.444004	0.0635387	0.523224	0.476776	2017.04	0.0167868
AX-85043483	84435847	30	0.596054	5.45981	1.82539	0.00278036	0.0497104	0.95029	2017.04	0.139628
AX-85043484	118259368	1	0.400079	1.15214	0.5472	0.0352455	0.556322	0.443678	2017.04	0.0324879
AX-85043485	124767427	1	0.348019	1.08204	0.525168	0.0393624	0.352464	0.647536	2017.04	0.0264962
AX-85043490	2785475	1	0.784017	-0.502768	-0.343102	0.142823	0.451071	0.548929	2017.04	0.006206
AX-85043491	72931939	1	0.936848	0.0964748	0.215405	0.654242	0.444482	0.555518	2017.04	0.000227874
AX-85043492	78012681	1	0.590334	-0.765969	-0.425826	0.0720527	0.516876	0.483124	2017.04	0.0145272
AX-85043493	80178506	1	0.516992	-0.832795	-0.446829	0.0623514	0.673975	0.326025	2017.04	0.0151107
AX-85043495	14405246	10	0.2278	1.40489	0.626636	0.0249647	0.505239	0.494761	2017.04	0.0489203
AX-85043500	88786705	10	0.843056	-0.242736	-0.261374	0.353049	0.630665	0.369335	2017.04	0.00136083
AX-85043501	95697838	10	0.828193	0.264655	0.268264	0.323864	0.31662	0.68338	2017.04	0.00150271
AX-85043505	71336556	11	0.0176883	1.10679	0.42126	0.00860551	0.561269	0.438731	2017.04	0.0299101
AX-85043506	80874614	11	NA	NA	NA	NA	NA	NA	NA	NA
AX-85043507	8599739	11	0.866709	0.214522	0.252507	0.395565	0.418626	0.581374	2017.04	0.00111055
AX-85043508	86020097	11	0.732463	-0.44586	-0.325216	0.170386	0.463019	0.536981	2017.04	0.00490082
AX-85043509	87046181	11	0.894706	-0.138054	-0.228473	0.545681	0.508503	0.491497	2017.04	0.000472308
AX-85043510	88725843	11	NA	NA	NA	NA	NA	NA	NA	NA
AX-85043512	91192317	11	NA	NA	NA	NA	NA	NA	NA	NA
AX-85043515	7204180	12	NA	NA	NA	NA	NA	NA	NA	NA
AX-85043516	79656599	12	NA	NA	NA	NA	NA	NA	NA	NA
AX-85043522	78038906	13	0.533286	-1.05843	-0.517746	0.0409234	0.627218	0.372782	2017.04	0.0259725
AX-85043523	79483865	13	NA	NA	NA	NA	NA	NA	NA	NA
AX-85043524	79518783	13	NA	NA	NA	NA	NA	NA	NA	NA
AX-85043525	50089791	14	NA	NA	NA	NA	NA	NA	NA	NA
AX-85043526	75013365	14	NA	NA	NA	NA	NA	NA	NA	NA
AX-85043527	77418723	14	0.189589	1.53254	0.666759	0.0215335	0.468316	0.531684	2017.04	0.0579873
AX-85043528	8499767	14	0.0417845	1.68029	0.652303	0.00999696	0.637841	0.362159	2017.04	0.0646688
AX-85043529	923152	14	0.302021	1.23164	0.572185	0.0313565	0.397755	0.602245	2017.04	0.0360305
AX-85043533	24101869	15	0.19304	1.62283	0.695135	0.0195669	0.532075	0.467925	2017.04	0.0650142
AX-85043534	30974509	15	0.308554	1.17694	0.554994	0.0339522	0.414697	0.585303	2017.04	0.0333377
AX-85043535	31949343	15	NA	NA	NA	NA	NA	NA	NA	NA
AX-85043537	34572266	15	0.803283	-0.316454	-0.284544	0.266076	0.567894	0.432106	2017.04	0.00243665
AX-85043538	35272444	15	0.12635	1.19272	0.499059	0.0168517	0.393346	0.606654	2017.04	0.0336592
AX-85043539	49468590	15	0.0533207	1.51878	0.601541	0.0115759	0.376677	0.623323	2017.04	0.0537017
AX-85043543	77930621	15	0.341717	1.17483	0.55433	0.0340593	0.601268	0.398732	2017.04	0.0328106
AX-85043545	151461	16	NA	NA	NA	NA	NA	NA	NA	NA
AX-85043550	78471304	16	0.665851	-0.543506	-0.355906	0.126735	0.63423	0.36577	2017.04	0.00679482
AX-85043551	81267815	16	0.416736	0.994663	0.497704	0.0456621	0.559631	0.440369	2017.04	0.024176
AX-85043553	18030181	17	0.851241	-0.230826	-0.257631	0.370276	0.635498	0.364502	2017.04	0.00122377
AX-85043555	25424308	17	0.0578732	-1.01899	-0.393663	0.00964009	0.543121	0.456879	2017.04	0.0255477
AX-85043556	26914836	17	NA	NA	NA	NA	NA	NA	NA	NA
AX-85043558	58838677	17	0.189192	1.52401	0.664076	0.0217372	0.467905	0.532095	2017.04	0.057337
AX-85043559	68218170	17	0.86776	-0.256274	-0.265629	0.334655	0.555467	0.444533	2017.04	0.001608
AX-85043560	22000861	18	0.712889	0.437443	0.322571	0.175062	0.878451	0.121549	2017.04	0.00202594
AX-85043561	35249330	18	NA	NA	NA	NA	NA	NA	NA	NA
AX-85043562	3822163	18	0.183291	-1.48886	-0.541344	0.00595391	0.54385	0.45615	2017.04	0.054527
AX-85043563	45994644	18	0.227812	-1.54773	-0.671533	0.0211791	0.539377	0.460623	2017.04	0.0590127
AX-85043564	50335398	18	0.523177	0.814312	0.44102	0.0648298	0.375788	0.624212	2017.04	0.0154231
AX-85043565	7776198	18	0.51703	0.839129	0.44882	0.0615346	0.514551	0.485449	2017.04	0.0174399
AX-85043567	15997651	19	NA	NA	NA	NA	NA	NA	NA	NA
AX-85043568	25760640	19	0.886992	0.260994	0.267113	0.328523	0.481187	0.518813	2017.04	0.00168617
AX-85043569	35295989	19	0.453158	1.14632	0.54537	0.0355606	0.484505	0.515495	2017.04	0.0325425
AX-85043574	118694907	2	0.702138	0.541207	0.355183	0.127574	0.410912	0.589088	2017.04	0.00703024
AX-85043576	26426221	2	NA	NA	NA	NA	NA	NA	NA	NA
AX-85043577	31862514	2	NA	NA	NA	NA	NA	NA	NA	NA
AX-85043579	36890598	2	0.026108	-1.12826	-0.428008	0.00838699	0.466887	0.533113	2017.04	0.0314172
AX-85043580	42868029	2	NA	NA	NA	NA	NA	NA	NA	NA
AX-85043581	79412258	2	NA	NA	NA	NA	NA	NA	NA	NA
AX-85043583	85432339	2	NA	NA	NA	NA	NA	NA	NA	NA
AX-85043585	92709827	2	0.399798	1.08963	0.527553	0.0388805	0.634784	0.365216	2017.04	0.0272931
AX-85043586	92987823	2	0.326947	-1.44341	-0.638744	0.023836	0.482917	0.517083	2017.04	0.0515854
AX-85043588	20358685	20	NA	NA	NA	NA	NA	NA	NA	NA
AX-85043593	6575754	20	0.980349	-0.0369728	-0.196703	0.850906	0.594357	0.405643	2017.04	3.26791e-05
AX-85043594	68349962	20	0.147009	1.17468	0.493392	0.0172735	0.482013	0.517987	2017.04	0.0341613
AX-85043598	1435793	21	0.926111	-0.119514	-0.222646	0.591413	0.557994	0.442006	2017.04	0.000349309
AX-85043601	56619323	21	0.848213	0.287197	0.275348	0.296934	0.503744	0.496256	2017.04	0.00204451
AX-85043602	7000047	21	0.221205	-1.60207	-0.688609	0.0199907	0.473072	0.526928	2017.04	0.0634386
AX-85043603	2624323	22	NA	NA	NA	NA	NA	NA	NA	NA
AX-85043606	47678414	22	0.944954	-0.114139	-0.220957	0.605457	0.522011	0.477989	2017.04	0.000322316
AX-85043611	30042392	23	0.0970999	-1.08663	-0.386471	0.00492855	0.492825	0.507175	2017.04	0.0292635
AX-85043612	39004997	23	0.256834	1.51447	0.661079	0.0219686	0.35802	0.64198	2017.04	0.0522717
AX-85043614	16934780	24	0.310766	-1.25675	-0.580076	0.0302715	0.44484	0.55516	2017.04	0.0386752
AX-85043619	62321862	24	NA	NA	NA	NA	NA	NA	NA	NA
AX-85043620	15577865	25	0.0499945	-1.61213	-0.630881	0.0106076	0.404093	0.595907	2017.04	0.0620548
AX-85043625	27533142	26	0.938064	-0.106043	-0.218412	0.62731	0.603903	0.396097	2017.04	0.000266714
AX-85043627	41032824	26	0.836532	-0.24501	-0.262089	0.349874	0.564074	0.435926	2017.04	0.00146363
AX-85043628	8989428	26	0.820323	0.297861	0.2787	0.285182	0.474614	0.525386	2017.04	0.00219361
AX-85043629	9884522	26	0.126996	1.19323	0.49922	0.01684	0.569392	0.430608	2017.04	0.0346143
AX-85043630	23789955	27	NA	NA	NA	NA	NA	NA	NA	NA
AX-85043632	32877474	27	0.370816	1.04816	0.514518	0.0416332	0.411054	0.588946	2017.04	0.026372
AX-85043634	42941031	27	0.25748	-1.40631	-0.627082	0.0249216	0.549124	0.450876	2017.04	0.0485514
AX-85043636	1386904	28	NA	NA	NA	NA	NA	NA	NA	NA
AX-85043639	40337673	28	0.118344	-1.27578	-0.525167	0.0151285	0.391336	0.608664	2017.04	0.038441
AX-85043641	25220575	29	0.585684	-1.58012	-0.681711	0.0204565	0.404683	0.595317	2017.04	0.0596425
AX-85043642	36881144	29	0.780543	-0.360633	-0.298429	0.226879	0.607356	0.392644	2017.04	0.0030753
AX-85043643	38124108	29	NA	NA	NA	NA	NA	NA	NA	NA
AX-85043645	44957071	29	0.241005	-1.33707	-0.605323	0.0271844	0.460601	0.539399	2017.04	0.0440413
AX-85043646	15626321	3	NA	NA	NA	NA	NA	NA	NA	NA
AX-85043648	31913047	3	0.49384	-2.1939	-0.874622	0.012128	0.685177	0.314823	2017.04	0.102948
AX-85043652	85243275	3	0.501908	0.82592	0.444668	0.0632564	0.497445	0.502555	2017.04	0.0169091
AX-85043654	103828383	4	0.538357	-0.901162	-0.468317	0.0543223	0.541563	0.458437	2017.04	0.0199916
AX-85043656	120138462	4	0.255779	1.39352	0.623065	0.025315	0.518832	0.481168	2017.04	0.0480691
AX-85043657	12757518	4	0.431554	-1.10868	-0.533539	0.0377119	0.483694	0.516306	2017.04	0.0304372
AX-85043658	18755158	4	NA	NA	NA	NA	NA	NA	NA	NA
AX-85043659	25858911	4	0.741402	0.432063	0.32088	0.178143	0.529804	0.470196	2017.04	0.00461109
AX-85043660	28272885	4	NA	NA	NA	NA	NA	NA	NA	NA
AX-85043661	36366242	4	0.742441	0.423626	0.318228	0.183122	0.45783	0.54217	2017.04	0.00441692
AX-85043662	53842733	4	0.869825	-0.185428	-0.243363	0.446095	0.719987	0.280013	2017.04	0.000687334
AX-85043663	57447880	4	NA	NA	NA	NA	NA	NA	NA	NA
AX-85043664	78573666	4	NA	NA	NA	NA	NA	NA	NA	NA
AX-85043665	8912945	4	0.658012	0.518382	0.34801	0.136339	0.511645	0.488355	2017.04	0.00665762
AX-85043666	99004771	4	0.185319	1.03006	0.447938	0.0214727	0.492168	0.507832	2017.04	0.0262952
AX-85043667	108777088	5	0.439591	-1.21679	-0.567517	0.0320286	0.500565	0.499435	2017.04	0.0367014
AX-85043668	114253549	5	0.158906	1.36624	0.553596	0.0135898	0.396496	0.603504	2017.04	0.0442879
AX-85043669	116197946	5	NA	NA	NA	NA	NA	NA	NA	NA
AX-85043670	16867102	5	NA	NA	NA	NA	NA	NA	NA	NA
AX-85043673	44529230	5	0.244584	1.62221	0.69494	0.0195794	0.252071	0.747929	2017.04	0.0491939
AX-85043674	46286969	5	0.817432	-0.345817	-0.293773	0.239132	0.586201	0.413799	2017.04	0.00287636
AX-85043675	72568281	5	0.545998	-0.822566	-0.443614	0.0637051	0.775687	0.224313	2017.04	0.0116734
AX-85043677	77073632	5	NA	NA	NA	NA	NA	NA	NA	NA
AX-85043678	78493968	5	NA	NA	NA	NA	NA	NA	NA	NA
AX-85043683	49862984	6	0.710724	0.501143	0.342591	0.143522	0.452756	0.547244	2017.04	0.00616998
AX-85043684	53158327	6	0.154564	1.1766	0.493995	0.0172277	0.418714	0.581286	2017.04	0.0334105
AX-85043685	53483712	6	0.0361675	1.62172	0.633896	0.0105172	0.467511	0.532489	2017.04	0.0649189
AX-85043687	70650480	6	NA	NA	NA	NA	NA	NA	NA	NA
AX-85043688	96451089	6	NA	NA	NA	NA	NA	NA	NA	NA
AX-85043691	20495539	7	0.732419	-0.465491	-0.331386	0.160117	0.359967	0.640033	2017.04	0.00494998
AX-85043695	66920129	7	0.687247	0.463203	0.330667	0.16127	0.437972	0.562028	2017.04	0.00523674
AX-85043696	82448391	7	0.168212	-1.33648	-0.544245	0.0140625	0.430333	0.569667	2017.04	0.0434177
AX-85043697	8815663	7	0.0651906	-1.06955	-0.409553	0.00901474	0.494854	0.505146	2017.04	0.0283536
AX-85043699	86675590	8	0.519677	-0.782153	-0.430912	0.0695071	0.438327	0.561673	2017.04	0.0149341
AX-85043700	92580480	8	0.132654	-1.30337	-0.533838	0.014626	0.32005	0.67995	2017.04	0.036656
AX-85043702	51230433	9	NA	NA	NA	NA	NA	NA	NA	NA
AX-85043708	110256069	30	NA	NA	NA	NA	NA	NA	NA	NA
AX-85043712	32609827	30	0.105672	1.5384	0.607708	0.0113581	0.294365	0.705635	2017.04	0.048744
AX-85043713	55646126	30	0.438038	-0.939701	-0.480429	0.0504698	0.515328	0.484672	2017.04	0.0218688
AX-85043720	78263005	30	NA	NA	NA	NA	NA	NA	NA	NA
AX-85043721	86699007	30	0.294026	-1.26727	-0.583385	0.0298348	0.590186	0.409814	2017.04	0.0385152
AX-85043723	98372965	30	0.0556667	-1.48158	-0.58985	0.0120118	0.399589	0.600411	2017.04	0.0522191
AX-85043725	145034819	1	0.421139	-1.07813	-0.523938	0.0396144	0.643045	0.356955	2017.04	0.0264554
AX-85043726	148223485	1	0.861565	0.208713	0.250681	0.405079	0.624684	0.375316	2017.04	0.00101268
AX-85043728	149647508	1	0.492212	-0.816668	-0.44176	0.0645058	0.448986	0.551014	2017.04	0.0163607
AX-85043731	44267064	1	0.338701	2.24684	0.815562	0.00586996	0.358363	0.641637	2017.04	0.115099
AX-85043735	72445049	1	NA	NA	NA	NA	NA	NA	NA	NA
AX-85043736	80883218	1	NA	NA	NA	NA	NA	NA	NA	NA
AX-85043740	21235890	10	0.0815115	1.43917	0.576521	0.0125493	0.710174	0.289826	2017.04	0.0422711
AX-85043741	21877250	10	0.279555	1.90934	0.785184	0.0150279	0.408675	0.591325	2017.04	0.0873542
AX-85043744	74781319	10	0.93557	-0.294914	-0.277774	0.28837	0.701505	0.298495	2017.04	0.00180581
AX-85043745	99154109	10	NA	NA	NA	NA	NA	NA	NA	NA
AX-85043747	13125208	11	NA	NA	NA	NA	NA	NA	NA	NA
AX-85043748	25716705	11	0.253849	-1.28671	-0.589495	0.0290551	0.887629	0.112371	2017.04	0.0163743
AX-85043749	2594650	11	0.229898	-2.27617	-0.90048	0.0114802	0.582483	0.417517	2017.04	0.124934
AX-85043751	62397959	11	NA	NA	NA	NA	NA	NA	NA	NA
AX-85043752	65315214	11	NA	NA	NA	NA	NA	NA	NA	NA
AX-85043753	79479201	11	NA	NA	NA	NA	NA	NA	NA	NA
AX-85043755	26364441	12	NA	NA	NA	NA	NA	NA	NA	NA
AX-85043756	36270217	12	0.253738	-2.54672	-0.985513	0.00976173	0.651141	0.348859	2017.04	0.146084
AX-85043760	48646012	13	NA	NA	NA	NA	NA	NA	NA	NA
AX-85043761	58920303	13	0.496222	-0.788988	-0.43306	0.068472	0.514301	0.485699	2017.04	0.0154184
AX-85043766	39749074	14	0.892639	0.195553	0.246545	0.427677	0.508468	0.491532	2017.04	0.000947673
AX-85043768	4945781	14	0.338713	1.75715	0.737352	0.0171697	0.695216	0.304784	2017.04	0.06487
AX-85043771	32830158	15	0.899349	-1.55888	-0.675038	0.0209253	0.634238	0.365762	2017.04	0.0558976
AX-85043773	63163802	15	0.628385	-0.785729	-0.432036	0.0689626	0.600472	0.399528	2017.04	0.0146859
AX-85043774	76333763	15	0.0903813	-1.43038	-0.573756	0.0126666	0.489035	0.510965	2017.04	0.0506929
AX-85043777	25080133	16	NA	NA	NA	NA	NA	NA	NA	NA
AX-85043778	25223501	16	0.364089	-1.03393	-0.510046	0.0426486	0.476882	0.523118	2017.04	0.0264429
AX-85043783	52673441	16	0.502325	0.882279	0.462382	0.0563759	0.502738	0.497262	2017.04	0.0192954
AX-85043784	62710019	16	0.625714	0.601727	0.374205	0.107832	0.521863	0.478137	2017.04	0.00895825
AX-85043785	62850006	16	0.177849	-1.16015	-0.488825	0.0176275	0.506064	0.493936	2017.04	0.0333596
AX-85043786	63142433	16	NA	NA	NA	NA	NA	NA	NA	NA
AX-85043790	9831327	16	0.61967	0.624867	0.381478	0.101418	0.498473	0.501527	2017.04	0.0096789
AX-85043792	17318786	17	0.715699	-0.423188	-0.31809	0.183386	0.495064	0.504936	2017.04	0.00443894
AX-85043794	41224907	17	0.695759	0.734816	0.416034	0.0773559	0.274258	0.725742	2017.04	0.0106565
AX-85043799	11837975	18	0.695789	0.600302	0.373757	0.108245	0.484662	0.515338	2017.04	0.00892452
AX-85043800	32535657	18	NA	NA	NA	NA	NA	NA	NA	NA
AX-85043802	33788582	18	0.165216	1.13658	0.481415	0.0182302	0.479123	0.520877	2017.04	0.0319664
AX-85043803	34265050	18	NA	NA	NA	NA	NA	NA	NA	NA
AX-85043805	46947371	18	NA	NA	NA	NA	NA	NA	NA	NA
AX-85043806	53628716	18	0.679648	0.553204	0.358954	0.123279	0.453532	0.546468	2017.04	0.00752068
AX-85043812	28616788	19	0.0991321	-1.45085	-0.529398	0.00613319	0.661409	0.338591	2017.04	0.046742
AX-85043814	41113663	19	0.425431	0.965329	0.488484	0.0481353	0.578357	0.421643	2017.04	0.0225323
AX-85043816	50391665	19	0.378334	1.06064	0.518441	0.040773	0.526608	0.473392	2017.04	0.0278075
AX-85043817	62773352	19	0.863635	0.191489	0.245268	0.434958	0.240984	0.759016	2017.04	0.000665032
AX-85043823	14200560	2	0.0304815	-1.63139	-0.636933	0.0104276	0.632197	0.367803	2017.04	0.0613616
AX-85043824	26719117	2	0.070741	-1.64239	-0.640391	0.0103275	0.567338	0.432662	2017.04	0.0656534
AX-85043825	35202688	2	0.0824545	-1.36369	-0.552797	0.013629	0.528094	0.471906	2017.04	0.0459529
AX-85043826	38185432	2	0.711466	2.0608	0.832788	0.0133395	0.55731	0.44269	2017.04	0.103892
AX-85043827	4952859	2	0.629835	-4.94674	-1.66414	0.00295331	0.0420495	0.957951	2017.04	0.0977363
AX-85043828	5678467	2	NA	NA	NA	NA	NA	NA	NA	NA
AX-85043829	73718403	2	0.312365	-1.46774	-0.646393	0.023167	0.314237	0.685763	2017.04	0.0460306
AX-85043830	81420699	2	NA	NA	NA	NA	NA	NA	NA	NA
AX-85043831	24124051	20	0.0662404	-1.70471	-0.659978	0.00979513	0.612437	0.387563	2017.04	0.0683942
AX-85043832	57525381	20	0.269529	-1.3257	-0.601748	0.0275891	0.507294	0.492706	2017.04	0.0435564
AX-85043833	65240786	20	0.0613416	1.52205	0.60257	0.011539	0.522339	0.477661	2017.04	0.0573122
AX-85043834	71889183	20	0.981215	-0.0426392	-0.198484	0.829904	0.392007	0.607993	2017.04	4.29661e-05
AX-85043836	17744292	21	0.97225	-0.0395716	-0.19752	0.841213	0.540243	0.459757	2017.04	3.85656e-05
AX-85043838	36983128	21	0.22332	1.88215	0.776638	0.0153738	0.697171	0.302829	2017.04	0.074158
AX-85043844	41431633	22	0.995522	-0.00692632	-0.18726	0.970495	0.185058	0.814942	2017.04	7.17388e-07
AX-85043845	46730033	22	0.468497	-1.13217	-0.540921	0.036346	0.402693	0.597307	2017.04	0.0305709
AX-85043846	49330887	22	0.855054	0.211641	0.251601	0.400249	0.609003	0.390997	2017.04	0.00105757
AX-85043848	38525472	23	0.229777	2.44821	0.954552	0.0103243	0.510645	0.489355	2017.04	0.14851
AX-85043849	41430422	23	0.494423	1.92771	0.79096	0.0148023	0.694119	0.305881	2017.04	0.0782321
AX-85043853	6394731	23	NA	NA	NA	NA	NA	NA	NA	NA
AX-85043854	14535422	24	0.773733	0.355135	0.296701	0.231328	0.40623	0.59377	2017.04	0.00301642
AX-85043856	25062682	24	0.0714875	1.21044	0.453835	0.00765021	0.506595	0.493405	2017.04	0.0363131
AX-85043857	26658452	24	0.310719	1.2634	0.582167	0.0299944	0.342724	0.657276	2017.04	0.0356522
AX-85043859	62370990	24	NA	NA	NA	NA	NA	NA	NA	NA
AX-85043861	2229073	25	0.69457	-0.61748	-0.379156	0.103405	0.346574	0.653426	2017.04	0.00856156
AX-85043862	22407732	25	0.47097	0.802779	0.437395	0.0664518	0.299052	0.700948	2017.04	0.0133949
AX-85043863	1263740	26	0.53338	-0.747378	-0.419983	0.0751505	0.66677	0.33323	2017.04	0.012306
AX-85043867	16459760	27	NA	NA	NA	NA	NA	NA	NA	NA
AX-85043869	32434267	27	0.0429301	-1.60567	-0.628849	0.0106695	0.731903	0.268097	2017.04	0.0501616
AX-85043870	5624197	27	0.321986	1.15078	0.54677	0.0353191	0.724242	0.275758	2017.04	0.0262246
AX-85043872	183416	28	NA	NA	NA	NA	NA	NA	NA	NA
AX-85043877	36951890	29	0.865594	0.215422	0.25279	0.394115	0.564047	0.435953	2017.04	0.00113149
AX-85043878	44684010	29	0.916343	-0.211718	-0.251626	0.400123	0.562371	0.437629	2017.04	0.00109386
AX-85043880	50266873	29	0.327503	1.36626	0.614495	0.0261901	0.490644	0.509356	2017.04	0.046256
AX-85043881	7772439	29	NA	NA	NA	NA	NA	NA	NA	NA
AX-85043883	113087261	3	0.296338	-1.34324	-0.60726	0.0269692	0.482849	0.517151	2017.04	0.0446734
AX-85043884	15096726	3	0.190142	-1.65244	-0.704442	0.0189892	0.573415	0.426585	2017.04	0.0662279
AX-85043886	50719866	3	0.441333	1.4237	0.632551	0.0244024	0.518031	0.481969	2017.04	0.0501798
AX-85043891	95058116	3	0.920786	0.120314	0.222897	0.589353	0.406004	0.593996	2017.04	0.000346148
AX-85043893	63561411	4	0.340082	1.6524	0.70443	0.0189899	0.44231	0.55769	2017.04	0.066783
AX-85043895	78676580	4	0.735897	-0.419799	-0.317025	0.185443	0.69916	0.30084	2017.04	0.00367544
AX-85043900	35680368	5	0.713282	0.471722	0.333344	0.157034	0.571085	0.428915	2017.04	0.00540454
AX-85043901	44071004	5	0.53003	-0.815561	-0.441413	0.0646577	0.392158	0.607842	2017.04	0.015721
AX-85043906	93527446	5	0.784056	-0.327644	-0.288061	0.255366	0.531907	0.468093	2017.04	0.00265025
AX-85043907	107769352	6	0.713245	-0.449346	-0.326312	0.168498	0.494745	0.505255	2017.04	0.0050046
AX-85043908	12155719	6	0.492201	1.05741	0.517426	0.0409929	0.527261	0.472739	2017.04	0.0276344
AX-85043909	27435715	6	0.42094	0.978786	0.492714	0.0469755	0.49351	0.50649	2017.04	0.0237442
AX-85043911	54314879	6	0.713416	0.488119	0.338498	0.149298	0.577274	0.422726	2017.04	0.0057651
AX-85043913	75062713	6	NA	NA	NA	NA	NA	NA	NA	NA
AX-85043916	93214428	6	NA	NA	NA	NA	NA	NA	NA	NA
AX-85043917	97606232	6	0.124288	-1.51051	-0.598941	0.0116701	0.390226	0.609774	2017.04	0.0538328
AX-85043918	10586034	7	0.592911	-2.18053	-0.870418	0.0122401	0.547052	0.452948	2017.04	0.116819
AX-85043921	68494240	7	0.40321	0.963308	0.487849	0.0483133	0.402642	0.597358	2017.04	0.0221309
AX-85043924	12667081	8	0.666425	-0.550364	-0.358061	0.124277	0.461632	0.538368	2017.04	0.00746431
AX-85043927	62528573	8	0.596645	0.639502	0.386077	0.0976391	0.691664	0.308336	2017.04	0.00864803
AX-85043928	81700937	8	0.221338	2.01064	0.817024	0.0138577	0.473417	0.526583	2017.04	0.0999297
AX-85043933	56496293	9	0.262061	3.89971	1.26269	0.00201226	0.0874803	0.91252	2017.04	0.120374
AX-85043934	60052777	9	NA	NA	NA	NA	NA	NA	NA	NA
AX-85043935	62031970	9	0.642155	-0.564788	-0.362595	0.119321	0.62174	0.37826	2017.04	0.0074385
AX-85043936	65318203	9	NA	NA	NA	NA	NA	NA	NA	NA
AX-85043937	72047311	9	0.27079	-2.03979	-0.750488	0.00656864	0.632169	0.367831	2017.04	0.0959331
AX-85043940	132733658	30	0.205666	-1.59381	-0.686016	0.0201636	0.572799	0.427201	2017.04	0.0616346
AX-85043941	133774254	30	0.604211	-0.598779	-0.373278	0.10869	0.489127	0.510873	2017.04	0.00888346
AX-85043942	134445961	30	0.174221	1.09197	0.467395	0.0194762	0.314632	0.685368	2017.04	0.0254954
AX-85043943	148494282	30	0.41171	4.34049	1.42046	0.00224543	0.0533923	0.946608	2017.04	0.0944151
AX-85043945	2602211	30	NA	NA	NA	NA	NA	NA	NA	NA
AX-85043947	39891182	30	0.907772	-0.131931	-0.226548	0.560331	0.577006	0.422994	2017.04	0.000421231
AX-85043951	55291191	30	NA	NA	NA	NA	NA	NA	NA	NA
AX-85043953	64824275	30	0.442223	-0.905094	-0.469553	0.0539089	0.59726	0.40274	2017.04	0.0195385
AX-85043954	68538579	30	NA	NA	NA	NA	NA	NA	NA	NA
AX-85043955	77172979	30	NA	NA	NA	NA	NA	NA	NA	NA
AX-85043957	87029254	30	0.908987	-0.156695	-0.234332	0.503695	0.341654	0.658346	2017.04	0.0005476
AX-85043961	98134706	30	0.100547	-1.46354	-0.58418	0.0122349	0.475047	0.524953	2017.04	0.0529643
AX-85043965	121022040	1	0.587565	0.63109	0.383433	0.0997861	0.601518	0.398482	2017.04	0.00946574
AX-85043966	138012799	1	NA	NA	NA	NA	NA	NA	NA	NA
AX-85043968	1831008	1	NA	NA	NA	NA	NA	NA	NA	NA
AX-85043969	26940254	1	0.211132	2.4749	0.962939	0.0101655	0.400485	0.599515	2017.04	0.14582
AX-85043970	54951631	1	NA	NA	NA	NA	NA	NA	NA	NA
AX-85043976	2725785	10	0.528516	-1.34984	-0.609336	0.0267418	0.612708	0.387292	2017.04	0.0428719
AX-85043977	52583686	10	NA	NA	NA	NA	NA	NA	NA	NA
AX-85043979	89061393	10	0.243768	1.59649	0.611157	0.00899523	0.423292	0.576708	2017.04	0.0616937
AX-85043981	91300557	10	NA	NA	NA	NA	NA	NA	NA	NA
AX-85043982	97765622	10	0.0119831	-1.60333	-0.57732	0.0054831	0.555269	0.444731	2017.04	0.0629448
AX-85043984	3927648	11	0.847976	1.18474	0.557446	0.033561	0.384027	0.615973	2017.04	0.0329221
AX-85043986	63239315	11	0.637416	0.509271	0.345146	0.140072	0.514098	0.485902	2017.04	0.00642402
AX-85043987	66067978	11	NA	NA	NA	NA	NA	NA	NA	NA
AX-85043993	20502961	12	NA	NA	NA	NA	NA	NA	NA	NA
AX-85043995	51381571	12	NA	NA	NA	NA	NA	NA	NA	NA
AX-85043998	57150716	12	NA	NA	NA	NA	NA	NA	NA	NA
AX-85043999	69728723	12	NA	NA	NA	NA	NA	NA	NA	NA
AX-85044002	90809965	12	NA	NA	NA	NA	NA	NA	NA	NA
AX-85044007	70331959	13	NA	NA	NA	NA	NA	NA	NA	NA
AX-85044012	18724	14	NA	NA	NA	NA	NA	NA	NA	NA
AX-85044013	19291455	14	0.704397	0.469338	0.332595	0.158204	0.516397	0.483603	2017.04	0.00545455
AX-85044016	44712240	14	NA	NA	NA	NA	NA	NA	NA	NA
AX-85044017	57056236	14	0.042318	3.59963	1.1691	0.0020772	0.0362581	0.963742	2017.04	0.0448948
AX-85044020	9396485	14	0.953909	0.071347	0.207507	0.730975	0.231907	0.768093	2017.04	8.99072e-05
AX-85044023	29298100	15	NA	NA	NA	NA	NA	NA	NA	NA
AX-85044025	37997958	15	0.454974	0.9797	0.493001	0.0468983	0.549715	0.450285	2017.04	0.0235573
AX-85044026	53479943	15	0.198992	2.22284	0.883716	0.0118922	0.381654	0.618346	2017.04	0.115619
AX-85044027	60463792	15	0.102808	1.6639	0.647153	0.0101372	0.434873	0.565127	2017.04	0.0674652
AX-85044028	72197106	15	0.202071	1.84437	0.764766	0.0158792	0.33295	0.66705	2017.04	0.0749114
AX-85044030	82753402	15	0.799132	0.324798	0.287167	0.258036	0.479576	0.520424	2017.04	0.0026107
AX-85044033	50793214	16	0.108418	-1.52705	-0.604139	0.0114832	0.484586	0.515414	2017.04	0.0577493
AX-85044034	77137740	16	0.546418	0.79997	0.436512	0.066856	0.590692	0.409308	2017.04	0.0153417
AX-85044035	1259827	17	0.666157	0.539506	0.354649	0.1282	0.540373	0.459627	2017.04	0.00716813
AX-85044036	41073263	17	0.744939	2.10493	0.730366	0.00395136	0.560342	0.439658	2017.04	0.108232
AX-85044038	64279131	17	NA	NA	NA	NA	NA	NA	NA	NA
AX-85044040	66161615	17	0.592854	-0.798479	-0.436043	0.0670721	0.603579	0.396421	2017.04	0.0151263
AX-85044041	67077765	17	NA	NA	NA	NA	NA	NA	NA	NA
AX-85044042	70462379	17	NA	NA	NA	NA	NA	NA	NA	NA
AX-85044043	14469342	18	0.0167031	-1.28289	-0.476606	0.00710859	0.423851	0.576149	2017.04	0.039851
AX-85044049	27591731	19	0.743866	-0.450535	-0.326685	0.167861	0.407343	0.592657	2017.04	0.00485887
AX-85044050	50202207	19	0.190595	1.72714	0.727921	0.0176583	0.481531	0.518469	2017.04	0.0738446
AX-85044051	51708942	19	NA	NA	NA	NA	NA	NA	NA	NA
AX-85044053	5635229	19	0.667235	-0.564938	-0.362642	0.119271	0.713468	0.286532	2017.04	0.00646939
AX-85044055	61918744	19	0.180235	1.04928	0.453978	0.0208161	0.540069	0.459931	2017.04	0.0271169
AX-85044056	118791370	2	NA	NA	NA	NA	NA	NA	NA	NA
AX-85044057	122102992	2	0.945932	-0.0942175	-0.214695	0.660775	0.593114	0.406886	2017.04	0.000212417
AX-85044059	132749440	2	0.151531	1.12874	0.478951	0.0184388	0.4889	0.5111	2017.04	0.0315665
AX-85044061	41702790	2	NA	NA	NA	NA	NA	NA	NA	NA
AX-85044062	8304069	2	0.807471	0.277219	0.272212	0.308492	0.428283	0.571717	2017.04	0.00186583
AX-85044063	93068540	2	0.907527	-0.154986	-0.233795	0.507384	0.459412	0.540588	2017.04	0.000591521
AX-85044064	16778367	20	0.451574	0.885045	0.463251	0.0560678	0.351169	0.648831	2017.04	0.0176967
AX-85044066	37523707	20	0.215759	-1.72394	-0.726916	0.0177119	0.424335	0.575665	2017.04	0.0719846
AX-85044068	45581747	20	0.184574	1.64731	0.641938	0.0102833	0.599749	0.400251	2017.04	0.0645904
AX-85044069	51506297	20	0.608178	0.638721	0.385832	0.0978355	0.205915	0.794085	2017.04	0.00661442
AX-85044071	5872107	20	0.227477	-1.78569	-0.746324	0.016727	0.569805	0.430195	2017.04	0.0775033
AX-85044072	63749503	20	NA	NA	NA	NA	NA	NA	NA	NA
AX-85044073	68016723	20	0.0240269	-1.04076	-0.400507	0.00936004	0.391101	0.608899	2017.04	0.0255773
AX-85044074	681853	20	0.457371	-0.945292	-0.482187	0.0499458	0.636107	0.363893	2017.04	0.0205093
AX-85044075	8262507	20	0.74037	-0.411392	-0.314383	0.19068	0.57087	0.42913	2017.04	0.00411104
AX-85044076	14287595	21	NA	NA	NA	NA	NA	NA	NA	NA
AX-85044079	34782571	21	NA	NA	NA	NA	NA	NA	NA	NA
AX-85044082	52876420	21	NA	NA	NA	NA	NA	NA	NA	NA
AX-85044083	10099617	22	NA	NA	NA	NA	NA	NA	NA	NA
AX-85044089	35914685	22	0.935646	-0.0910053	-0.213686	0.670193	0.349814	0.650186	2017.04	0.000186777
AX-85044090	38115069	22	0.2661	-1.51291	-0.660588	0.022007	0.586983	0.413017	2017.04	0.0550217
AX-85044091	44956104	22	0.896689	-0.163548	-0.236486	0.489203	0.437723	0.562277	2017.04	0.000652764
AX-85044092	8044294	22	0.99526	-0.0104854	-0.188378	0.955611	0.394022	0.605978	2017.04	2.60295e-06
AX-85044093	4477680	23	0.257926	1.39357	0.623081	0.0253134	0.497449	0.502551	2017.04	0.0481397
AX-85044094	50587415	23	0.501727	0.82998	0.445944	0.0627196	0.350337	0.649663	2017.04	0.0155462
AX-85044099	7130077	24	0.235482	-1.53113	-0.666315	0.021567	0.497122	0.502878	2017.04	0.0581119
AX-85044103	33967090	25	0.442971	1.53765	0.668364	0.0214132	0.408126	0.591874	2017.04	0.0566308
AX-85044104	5161169	25	0.269262	1.23017	0.571724	0.0314219	0.452987	0.547013	2017.04	0.0371817
AX-85044109	18698196	26	0.0274949	1.45732	0.51367	0.00455296	0.368826	0.631174	2017.04	0.0490224
AX-85044111	28929202	26	NA	NA	NA	NA	NA	NA	NA	NA
AX-85044112	46427544	26	0.979387	0.0314518	0.194968	0.871843	0.616779	0.383221	2017.04	2.31839e-05
AX-85044114	30143588	27	0.534791	0.935576	0.479133	0.0508618	0.344655	0.655345	2017.04	0.0196032
AX-85044116	4906900	27	0.491136	1.09457	0.529105	0.0385721	0.658825	0.341175	2017.04	0.0267024
AX-85044117	26242182	28	0.149547	-1.19001	-0.498208	0.0169138	0.51399	0.48601	2017.04	0.0350763
AX-85044119	39266879	28	0.662499	0.561145	0.36145	0.120547	0.375203	0.624797	2017.04	0.0073193
AX-85044120	22655920	29	0.24517	-1.49189	-0.65398	0.0225343	0.373172	0.626828	2017.04	0.0516229
AX-85044124	42470929	29	0.582826	0.813983	0.440916	0.0648754	0.560045	0.439955	2017.04	0.0161874
AX-85044125	4271804	29	0.685678	0.531507	0.352135	0.1312	0.550734	0.449266	2017.04	0.00693072
AX-85044128	7430708	29	0.973489	0.0435789	0.19878	0.826469	0.598239	0.401761	2017.04	4.52596e-05
AX-85044129	102672270	3	NA	NA	NA	NA	NA	NA	NA	NA
AX-85044130	112802283	3	0.667502	0.62258	0.380759	0.102027	0.497059	0.502941	2017.04	0.00960794
AX-85044133	2110536	3	NA	NA	NA	NA	NA	NA	NA	NA
AX-85044134	28954209	3	0.914204	-0.138153	-0.228504	0.545446	0.629137	0.370863	2017.04	0.000441565
AX-85044136	59296069	3	0.391288	-1.09336	-0.528724	0.0386475	0.582813	0.417187	2017.04	0.0288204
AX-85044137	672906	3	NA	NA	NA	NA	NA	NA	NA	NA
AX-85044139	80758970	3	0.107874	1.35462	0.549945	0.0137707	0.529302	0.470698	2017.04	0.0453309
AX-85044140	92667391	3	NA	NA	NA	NA	NA	NA	NA	NA
AX-85044142	10960351	4	0.511827	-0.781922	-0.43084	0.0695425	0.518926	0.481074	2017.04	0.0151342
AX-85044143	111871419	4	0.789821	0.371973	0.301993	0.218052	0.519828	0.480172	2017.04	0.00342447
AX-85044144	1942606	4	0.891595	-0.186377	-0.243661	0.44433	0.504794	0.495206	2017.04	0.000860988
AX-85044145	41652201	4	NA	NA	NA	NA	NA	NA	NA	NA
AX-85044146	46267191	4	0.170795	1.18416	0.496369	0.0170496	0.311314	0.688686	2017.04	0.0298093
AX-85044148	64449275	4	0.405324	-1.1259	-0.53895	0.0367029	0.436296	0.563704	2017.04	0.0309132
AX-85044150	107541565	5	NA	NA	NA	NA	NA	NA	NA	NA
AX-85044151	107973187	5	0.766615	-0.373387	-0.302438	0.216983	0.425675	0.574325	2017.04	0.00337963
AX-85044152	114685815	5	NA	NA	NA	NA	NA	NA	NA	NA
AX-85044153	1655667	5	0.461178	-0.834055	-0.447225	0.0621875	0.520528	0.479472	2017.04	0.0172152
AX-85044156	7620405	5	0.470859	0.877582	0.460905	0.0569052	0.374989	0.625011	2017.04	0.0178976
AX-85044159	112963868	6	0.283142	-1.34713	-0.608485	0.0268346	0.604519	0.395481	2017.04	0.0430202
AX-85044164	12507402	7	NA	NA	NA	NA	NA	NA	NA	NA
AX-85044165	20836894	7	0.260063	1.78755	0.746908	0.0166989	0.412644	0.587356	2017.04	0.0767908
AX-85044166	24695690	7	0.213524	1.51045	0.659816	0.0220675	0.507205	0.492795	2017.04	0.0565432
AX-85044167	43407024	7	NA	NA	NA	NA	NA	NA	NA	NA
AX-85044168	75755830	7	0.167882	1.54082	0.539915	0.00431968	0.611812	0.388188	2017.04	0.0559087
AX-85044169	90654775	7	0.23592	1.76313	0.739231	0.0170753	0.558698	0.441302	2017.04	0.0759967
AX-85044170	91142507	7	NA	NA	NA	NA	NA	NA	NA	NA
AX-85044171	95412779	7	0.0912794	-1.29103	-0.529958	0.0148469	0.455214	0.544786	2017.04	0.0409852
AX-85044173	104896138	8	0.748463	-0.408551	-0.31349	0.192494	0.623181	0.376819	2017.04	0.00388646
AX-85044174	113303153	8	0.525533	1.57984	0.605925	0.00912545	0.536008	0.463992	2017.04	0.0615491
AX-85044176	23367978	8	0.978795	0.0324011	0.195267	0.86821	0.376375	0.623625	2017.04	2.44331e-05
AX-85044177	37932947	8	0.722774	0.417737	0.316377	0.186709	0.438824	0.561176	2017.04	0.00426099
AX-85044180	46545133	8	0.354985	3.21771	1.04834	0.00214529	0.108338	0.891662	2017.04	0.0991721
AX-85044181	48588958	8	0.0839211	-1.2856	-0.528252	0.0149461	0.405388	0.594612	2017.04	0.0395029
AX-85044183	64257465	8	0.209451	-1.55949	-0.675229	0.0209116	0.644256	0.355744	2017.04	0.0552685
AX-85044185	76230384	8	NA	NA	NA	NA	NA	NA	NA	NA
AX-85044187	92651167	8	NA	NA	NA	NA	NA	NA	NA	NA
AX-85044189	96820247	8	0.004937	-1.57405	-0.568118	0.00559464	0.11952	0.88048	2017.04	0.0258531
AX-85044190	103622874	9	NA	NA	NA	NA	NA	NA	NA	NA
AX-85044194	29017061	9	0.35213	1.49254	0.654186	0.0225175	0.456794	0.543206	2017.04	0.054809
AX-85044195	38057993	9	0.770764	-0.377744	-0.303807	0.213732	0.558449	0.441551	2017.04	0.00348879
AX-85044198	60298522	9	0.204327	-1.55433	-0.673606	0.0210284	0.435368	0.564632	2017.04	0.0588873
AX-85044200	87100566	9	0.0279084	1.05422	0.404736	0.00919526	0.419816	0.580184	2017.04	0.0268412
AX-85044204	116698645	30	0.864849	-0.257092	-0.265887	0.333582	0.481266	0.518734	2017.04	0.00163615
AX-85044206	12336548	30	0.901082	0.148268	0.231683	0.522199	0.531639	0.468361	2017.04	0.000542757
AX-85044207	125414941	30	NA	NA	NA	NA	NA	NA	NA	NA
AX-85044211	28460086	30	0.271711	-1.30268	-0.594513	0.0284394	0.366633	0.633367	2017.04	0.039073
AX-85044218	57582237	30	0.444052	-1.11196	-0.534569	0.0375164	0.349548	0.650452	2017.04	0.0278749
AX-85044221	73731401	30	0.996609	-0.00641722	-0.1871	0.972639	0.593316	0.406684	2017.04	9.85261e-07
AX-85044222	88597463	30	NA	NA	NA	NA	NA	NA	NA	NA
AX-85044223	89245386	30	0.955134	0.0725017	0.20787	0.727252	0.451066	0.548934	2017.04	0.000129054
AX-85044225	100213816	1	0.518982	5.02796	1.6632	0.00250225	0.051735	0.948265	2017.04	0.122974
AX-85044227	131827003	1	0.251664	-1.47703	-0.64931	0.0229202	0.667112	0.332888	2017.04	0.0480383
AX-85044228	138777032	1	0.365277	-1.06372	-0.519408	0.0405654	0.421699	0.578301	2017.04	0.0273606
AX-85044232	146562251	1	0.524882	-0.836294	-0.447929	0.0618981	0.411047	0.588953	2017.04	0.0167882
AX-85044234	23694775	1	NA	NA	NA	NA	NA	NA	NA	NA
AX-85044235	25460630	1	0.299359	1.50414	0.657831	0.0222244	0.617691	0.382309	2017.04	0.0529755
AX-85044236	30722878	1	0.680716	0.494296	0.340439	0.14652	0.488223	0.511777	2017.04	0.00605323
AX-85044237	34871140	1	NA	NA	NA	NA	NA	NA	NA	NA
AX-85044238	69819844	1	0.161834	-1.19837	-0.500835	0.0167233	0.421639	0.578361	2017.04	0.0347243
AX-85044240	85166167	1	0.667372	0.537438	0.353999	0.128966	0.505007	0.494993	2017.04	0.00715925
AX-85044241	97961957	1	NA	NA	NA	NA	NA	NA	NA	NA
AX-85044242	10886892	10	0.648633	-0.591663	-0.371042	0.110802	0.48678	0.51322	2017.04	0.00867161
AX-85044244	30719680	10	0.564251	-0.843687	-0.450253	0.0609567	0.451088	0.548912	2017.04	0.017476
AX-85044245	105315571	11	NA	NA	NA	NA	NA	NA	NA	NA
AX-85044247	27475479	11	0.597539	2.26443	0.896788	0.0115685	0.510287	0.489713	2017.04	0.127054
AX-85044250	41938633	11	0.589408	0.667288	0.39481	0.0909998	0.568513	0.431487	2017.04	0.0108305
AX-85044251	60745268	11	0.899548	-0.491698	-0.339623	0.147679	0.425615	0.574385	2017.04	0.00586047
AX-85044253	64279595	11	NA	NA	NA	NA	NA	NA	NA	NA
AX-85044254	72933691	11	NA	NA	NA	NA	NA	NA	NA	NA
AX-85044255	75425033	11	NA	NA	NA	NA	NA	NA	NA	NA
AX-85044256	7760421	11	NA	NA	NA	NA	NA	NA	NA	NA
AX-85044263	13526041	12	0.360267	4.18679	1.38469	0.00249765	0.0676603	0.93234	2017.04	0.109644
AX-85044264	15835821	12	0.313214	-1.78986	-0.671935	0.00772764	0.582402	0.417598	2017.04	0.0772565
AX-85044267	29254896	12	NA	NA	NA	NA	NA	NA	NA	NA
AX-85044268	29928404	12	0.111152	1.05604	0.405308	0.00917342	0.484399	0.515601	2017.04	0.027618
AX-85044269	34101222	12	NA	NA	NA	NA	NA	NA	NA	NA
AX-85044270	37281734	12	NA	NA	NA	NA	NA	NA	NA	NA
AX-85044273	12697865	13	0.851351	-0.225409	-0.255929	0.378453	0.448922	0.551078	2017.04	0.00124636
AX-85044274	26154521	13	0.550845	0.822424	0.443569	0.0637242	0.548551	0.451449	2017.04	0.0166086
AX-85044276	37841256	13	0.999135	0.0019169	0.185685	0.991763	0.604619	0.395381	2017.04	8.70987e-08
AX-85044278	57326083	13	0.30263	-1.2728	-0.585121	0.0296098	0.40398	0.59602	2017.04	0.038677
AX-85044279	61454366	13	0.61604	-0.603733	-0.374835	0.107253	0.661169	0.338831	2017.04	0.00809656
AX-85044283	83267712	13	0.813602	0.318687	0.285246	0.263893	0.507761	0.492239	2017.04	0.00251698
AX-85044292	36773298	15	NA	NA	NA	NA	NA	NA	NA	NA
AX-85044293	38729857	15	0.940597	0.104259	0.217851	0.632239	0.394907	0.605093	2017.04	0.000257547
AX-85044295	62519989	15	0.286067	-1.99606	-0.812443	0.0140154	0.718275	0.281725	2017.04	0.0799428
AX-85044300	47924238	16	0.46144	0.878145	0.461082	0.0568413	0.592259	0.407741	2017.04	0.0184647
AX-85044302	59472702	16	0.545689	-1.43059	-0.634716	0.0242018	0.587707	0.412293	2017.04	0.0491715
AX-85044305	25745439	17	NA	NA	NA	NA	NA	NA	NA	NA
AX-85044306	49324986	17	NA	NA	NA	NA	NA	NA	NA	NA
AX-85044307	50001315	17	0.892591	-0.169341	-0.238307	0.47733	0.466881	0.533119	2017.04	0.000707737
AX-85044308	51482680	17	0.226565	2.05402	0.830659	0.0134073	0.298387	0.701613	2017.04	0.0875795
AX-85044309	54831131	17	0.0808258	-1.19997	-0.450547	0.00773614	0.41182	0.58818	2017.04	0.034584
AX-85044310	60763490	17	0.590942	-0.640934	-0.386528	0.09728	0.458963	0.541037	2017.04	0.0101145
AX-85044312	70633812	17	0.695931	-0.493467	-0.340179	0.146888	0.508633	0.491367	2017.04	0.00603451
AX-85044315	7585602	17	0.436441	1.25324	0.578975	0.0304192	0.383259	0.616741	2017.04	0.0368113
AX-85044316	11331725	18	0.182947	1.13636	0.430552	0.00830765	0.592451	0.407549	2017.04	0.0309156
AX-85044318	31419702	18	NA	NA	NA	NA	NA	NA	NA	NA
AX-85044324	27258241	19	0.192711	-1.54468	-0.670572	0.0212496	0.449672	0.550328	2017.04	0.0585473
AX-85044325	42953734	19	0.236778	1.49086	0.653657	0.0225606	0.474803	0.525197	2017.04	0.054957
AX-85044327	7341278	19	0.0975915	-1.26858	-0.522902	0.015265	0.393935	0.606065	2017.04	0.0380971
AX-85044328	100543263	2	NA	NA	NA	NA	NA	NA	NA	NA
AX-85044329	108848790	2	0.48826	-0.929506	-0.477225	0.0514472	0.568527	0.431473	2017.04	0.0210147
AX-85044330	111697430	2	0.819024	-0.668356	-0.395146	0.0907577	0.540779	0.459221	2017.04	0.0109995
AX-85044332	129311211	2	0.150696	1.33535	0.493094	0.00676701	0.563899	0.436101	2017.04	0.0434801
AX-85044334	1560635	2	0.590265	0.686633	0.400891	0.0867549	0.521061	0.478939	2017.04	0.0116663
AX-85044335	18373926	2	0.575681	0.661987	0.393144	0.0922152	0.425929	0.574071	2017.04	0.0106247
AX-85044337	32070401	2	NA	NA	NA	NA	NA	NA	NA	NA
AX-85044344	87805272	2	0.136697	-1.14739	-0.484813	0.0179494	0.459116	0.540884	2017.04	0.0324161
AX-85044346	30028455	20	NA	NA	NA	NA	NA	NA	NA	NA
AX-85044347	32160975	20	NA	NA	NA	NA	NA	NA	NA	NA
AX-85044348	34658995	20	0.00273687	-1.41249	-0.517342	0.00632777	0.365539	0.634461	2017.04	0.0458804
AX-85044350	15100232	21	NA	NA	NA	NA	NA	NA	NA	NA
AX-85044351	40095233	21	0.596003	-5.45344	-1.82339	0.00278227	0.041859	0.958141	2017.04	0.11827
AX-85044352	52121231	21	NA	NA	NA	NA	NA	NA	NA	NA
AX-85044355	60652371	21	0.138171	-1.18285	-0.495958	0.0170802	0.332885	0.667115	2017.04	0.0308083
AX-85044357	7794664	21	NA	NA	NA	NA	NA	NA	NA	NA
AX-85044358	10680848	22	0.273351	1.35023	0.609459	0.0267284	0.481503	0.518497	2017.04	0.0451312
AX-85044359	16849469	22	0.710052	0.486637	0.338032	0.149976	0.488411	0.511589	2017.04	0.00586721
AX-85044360	24915766	22	0.935543	-0.111643	-0.220172	0.612106	0.565954	0.434046	2017.04	0.000303593
AX-85044361	3579369	22	0.308061	-1.34274	-0.607104	0.0269865	0.372423	0.627577	2017.04	0.0417832
AX-85044362	43288893	22	0.302021	-1.23236	-0.572411	0.0313246	0.405436	0.594564	2017.04	0.0363002
AX-85044367	14591216	24	0.683903	-0.585673	-0.369159	0.112624	0.719586	0.280414	2017.04	0.0068629
AX-85044370	46575944	24	0.408499	-1.8543	-0.767886	0.0157434	0.448287	0.551713	2017.04	0.0843224
AX-85044371	57993484	24	0.711613	-2.44877	-0.954727	0.0103209	0.429559	0.570441	2017.04	0.145695
AX-85044373	13629891	25	0.0812361	-1.66737	-0.648242	0.0101072	0.620456	0.379544	2017.04	0.064916
AX-85044378	37630627	25	0.810684	-0.335712	-0.290597	0.247988	0.588579	0.411421	2017.04	0.00270608
AX-85044379	40519236	25	0.823664	0.311898	0.283112	0.270602	0.513972	0.486028	2017.04	0.00240957
AX-85044380	533721	25	0.464955	-0.860946	-0.455677	0.0588411	0.30459	0.69541	2017.04	0.0155676
AX-85044381	7135804	25	0.909556	0.135593	0.227699	0.551516	0.501041	0.498959	2017.04	0.000455749
AX-85044383	25170640	26	NA	NA	NA	NA	NA	NA	NA	NA
AX-85044384	27317717	26	NA	NA	NA	NA	NA	NA	NA	NA
AX-85044385	38653565	26	0.293247	4.73765	1.57195	0.00257945	0.0599761	0.940024	2017.04	0.125475
AX-85044387	49366577	26	NA	NA	NA	NA	NA	NA	NA	NA
AX-85044388	1319219	27	0.911108	-0.124577	-0.224237	0.578512	0.471522	0.528478	2017.04	0.00038346
AX-85044390	16702154	27	0.315385	1.36979	0.615606	0.0260739	0.650768	0.349232	2017.04	0.0422827
AX-85044395	1072941	28	NA	NA	NA	NA	NA	NA	NA	NA
AX-85044396	30245617	28	NA	NA	NA	NA	NA	NA	NA	NA
AX-85044400	25449358	29	0.779412	0.412216	0.314642	0.190158	0.723045	0.276955	2017.04	0.00337395
AX-85044403	40516693	29	0.436791	1.01106	0.502858	0.0443644	0.408258	0.591742	2017.04	0.0244871
AX-85044410	23198046	3	0.183633	1.04492	0.452607	0.0209621	0.423202	0.576798	2017.04	0.0264272
AX-85044411	26774701	3	NA	NA	NA	NA	NA	NA	NA	NA
AX-85044412	36207142	3	NA	NA	NA	NA	NA	NA	NA	NA
AX-85044413	4112460	3	0.739242	-0.440136	-0.323417	0.173547	0.328001	0.671999	2017.04	0.00423382
AX-85044417	104258919	4	0.398485	-1.38246	-0.619589	0.025664	0.504531	0.495469	2017.04	0.0473725
AX-85044421	38486195	4	0.761499	0.423385	0.318152	0.183267	0.560737	0.439263	2017.04	0.00437794
AX-85044422	40494202	4	NA	NA	NA	NA	NA	NA	NA	NA
AX-85044423	47331114	4	NA	NA	NA	NA	NA	NA	NA	NA
AX-85044429	94121610	4	0.210875	-1.41317	-0.62924	0.0247145	0.410037	0.589963	2017.04	0.0479017
AX-85044432	108212334	5	0.0561571	1.4834	0.590421	0.0119898	0.418414	0.581586	2017.04	0.0530948
AX-85044433	111296058	5	0.40915	-0.991734	-0.496783	0.0459001	0.533647	0.466353	2017.04	0.0242702
AX-85044435	33779632	5	0.506798	-0.779931	-0.430214	0.0698486	0.554151	0.445849	2017.04	0.014902
AX-85044437	45009155	5	0.371486	-1.08418	-0.525838	0.0392261	0.515036	0.484964	2017.04	0.0291113
AX-85044438	76008737	5	0.550884	0.868922	0.458184	0.0579006	0.538806	0.461194	2017.04	0.0186034
AX-85044439	77956463	5	NA	NA	NA	NA	NA	NA	NA	NA
AX-85044440	78223919	5	0.906053	-0.149012	-0.231917	0.520535	0.570565	0.429435	2017.04	0.000539458
AX-85044441	78419287	5	0.606124	-0.635769	-0.384904	0.0985836	0.411875	0.588125	2017.04	0.00970841
AX-85044442	8001174	5	NA	NA	NA	NA	NA	NA	NA	NA
AX-85044444	83662654	5	NA	NA	NA	NA	NA	NA	NA	NA
AX-85044446	105276053	6	0.118802	1.45539	0.581617	0.0123384	0.493817	0.506183	2017.04	0.0524985
AX-85044448	44081809	6	0.0162956	1.26938	0.47236	0.00720301	0.632492	0.367508	2017.04	0.037138
AX-85044449	50297291	6	NA	NA	NA	NA	NA	NA	NA	NA
AX-85044451	13733605	7	0.593278	0.794862	0.434907	0.0676004	0.648354	0.351646	2017.04	0.0142829
AX-85044452	15002802	7	NA	NA	NA	NA	NA	NA	NA	NA
AX-85044453	1726139	7	0.269662	1.88208	0.776616	0.0153747	0.450056	0.549944	2017.04	0.0869309
AX-85044454	2668858	7	0.359305	-1.05726	-0.517377	0.0410037	0.447903	0.552097	2017.04	0.0274078
AX-85044455	39459427	7	0.502267	1.23523	0.573314	0.0311974	0.488357	0.511643	2017.04	0.0378021
AX-85044457	48426584	7	0.326761	-1.36895	-0.615341	0.0261016	0.450595	0.549405	2017.04	0.046001
AX-85044459	6511173	7	0.0439123	-1.42479	-0.521205	0.00626383	0.394777	0.605223	2017.04	0.048093
AX-85044462	107820456	8	0.884423	0.182658	0.242492	0.451298	0.635065	0.364935	2017.04	0.000766697
AX-85044466	74820466	8	0.111095	-1.36623	-0.553595	0.0135898	0.718953	0.281047	2017.04	0.0373975
AX-85044469	40143796	9	0.720733	-0.632191	-0.38378	0.0995011	0.624584	0.375416	2017.04	0.00929213
AX-85044470	42921404	9	0.331479	-1.1788	-0.555578	0.0338584	0.700944	0.299056	2017.04	0.0288822
AX-85044472	5693589	9	0.0539827	1.52115	0.602285	0.0115491	0.571949	0.428051	2017.04	0.0561709
AX-85044475	104264673	30	NA	NA	NA	NA	NA	NA	NA	NA
AX-85044476	117364174	30	0.210155	-2.19718	-0.875652	0.0121009	0.558895	0.441105	2017.04	0.118009
AX-85044477	121000335	30	NA	NA	NA	NA	NA	NA	NA	NA
AX-85044478	126484272	30	0.465823	-1.07412	-0.522677	0.0398756	0.426829	0.573171	2017.04	0.0279871
AX-85044480	129615239	30	0.397923	1.01971	0.505577	0.0437028	0.469298	0.530702	2017.04	0.0256786
AX-85044485	45308952	30	0.803995	-0.322087	-0.286314	0.260614	0.692917	0.307083	2017.04	0.00218876
AX-85044486	52230223	30	0.412586	1.58592	0.683536	0.0203314	0.484459	0.515541	2017.04	0.0622874
AX-85044488	7381420	30	0.963589	-0.0689501	-0.206754	0.738765	0.54993	0.45007	2017.04	0.000116674
AX-85044489	76549489	30	0.868857	1.66336	0.707873	0.0187838	0.525729	0.474271	2017.04	0.0684029
AX-85044490	82638745	30	0.930142	0.113608	0.22079	0.606866	0.484976	0.515024	2017.04	0.000319653
AX-85044491	114031882	1	NA	NA	NA	NA	NA	NA	NA	NA
AX-85044492	116691922	1	0.897062	-0.210853	-0.251354	0.401542	0.707182	0.292818	2017.04	0.000912857
AX-85044494	121393147	1	0.0928866	1.46299	0.584007	0.0122419	0.695258	0.304742	2017.04	0.0449653
AX-85044498	42377099	1	0.770898	-0.349761	-0.295012	0.235787	0.288467	0.711533	2017.04	0.00248971
AX-85044499	43293082	1	0.989687	0.0166152	0.190305	0.930427	0.281333	0.718667	2017.04	5.53442e-06
AX-85044501	59137727	1	NA	NA	NA	NA	NA	NA	NA	NA
AX-85044504	100314079	10	0.273966	-1.70704	-0.721601	0.0179999	0.424137	0.575863	2017.04	0.0705708
AX-85044505	100403638	10	0.348766	-1.68202	-0.713739	0.0184416	0.399335	0.600665	2017.04	0.0672893
AX-85044507	12835332	10	0.698535	-0.588223	-0.36996	0.111843	0.494731	0.505269	2017.04	0.00857611
AX-85044508	14632498	10	0.90767	0.168741	0.238118	0.478545	0.407304	0.592696	2017.04	0.000681562
AX-85044511	42149855	10	0.735113	-0.497721	-0.341516	0.14501	0.215219	0.784781	2017.04	0.00414873
AX-85044514	4994448	10	0.901675	0.169334	0.238304	0.477345	0.464724	0.535276	2017.04	0.000707256
AX-85044519	102729226	11	0.36612	1.07562	0.523147	0.0397779	0.488046	0.511954	2017.04	0.0286629
AX-85044521	20217800	11	0.280328	1.37157	0.616165	0.0260157	0.521724	0.478276	2017.04	0.0465446
AX-85044522	33082017	11	0.705586	-0.467007	-0.331863	0.159359	0.438129	0.561871	2017.04	0.00532354
AX-85044524	54788392	11	0.191883	1.59826	0.687412	0.0200702	0.383768	0.616232	2017.04	0.0598991
AX-85044527	79319689	11	NA	NA	NA	NA	NA	NA	NA	NA
AX-85044534	74846913	12	NA	NA	NA	NA	NA	NA	NA	NA
AX-85044535	11687743	13	0.0982129	1.52981	0.605009	0.0114524	0.457157	0.542843	2017.04	0.0575879
AX-85044536	22228058	13	0.206066	-4.39496	-1.41835	0.00194403	0.0793501	0.92065	2017.04	0.139916
AX-85044537	43052992	13	0.467433	-0.916377	-0.473099	0.0527493	0.524741	0.475259	2017.04	0.0207653
AX-85044539	51155531	13	NA	NA	NA	NA	NA	NA	NA	NA
AX-85044540	61125008	13	NA	NA	NA	NA	NA	NA	NA	NA
AX-85044541	61911394	13	NA	NA	NA	NA	NA	NA	NA	NA
AX-85044542	71613889	13	NA	NA	NA	NA	NA	NA	NA	NA
AX-85044543	80215533	13	NA	NA	NA	NA	NA	NA	NA	NA
AX-85044545	32058318	14	NA	NA	NA	NA	NA	NA	NA	NA
AX-85044548	34880580	14	0.518982	6.63287	2.19408	0.00250225	0.0358032	0.964197	2017.04	0.150593
[truncated: 59,146 more rows]

## Sheet: CI
Table S1. P-values, effects and phenotypic variance explained for the SNPs used in the GWAS for the ten traits in dairy buffaloes.
SNP	position	chromosome	pvalueCI	effect(CI)	SD(CI)	p(adjust)CI	p	1-p	vphe	%vphenCI
AX-85040738	39703168	30	NA	NA	NA	NA	NA	NA	NA	NA			effect = allelic substitution effect
AX-85040740	782349	25	NA	NA	NA	NA	NA	NA	NA	NA			SD = standard deviation
AX-85040741	1092194	14	0.0328264	68.7441	20.9267	0.00101982	4.3661e-05	0.999956	2017.04	0.0204579			vphen = phenotypic variance
AX-85040742	85031448	15	NA	NA	NA	NA	NA	NA	NA	NA			%vphen = % explained by the SNP of the phenotypic variance
AX-85040743	13765437	18	0.266647	1.39572	0.461984	0.00251822	0.528931	0.471069	2017.04	0.0481277			CI = calving interval
AX-85040744	9689858	7	NA	NA	NA	NA	NA	NA	NA	NA
AX-85040745	37563409	30	NA	NA	NA	NA	NA	NA	NA	NA
AX-85040746	70819150	12	0.297738	16.6154	5.1338	0.00121021	0.000466954	0.999533	2017.04	0.0127763
AX-85040747	27039534	13	0.679655	-0.882267	-0.367327	0.0163121	0.459874	0.540126	2017.04	0.0191712
AX-85040762	24043025	15	0.701788	0.848434	0.357077	0.0174989	0.50711	0.49289	2017.04	0.0178404
AX-85040771	70919182	16	0.193012	-1.86846	-0.625187	0.00280224	0.559639	0.440361	2017.04	0.0853097
AX-85040772	14369381	18	0.881614	-0.392611	-0.218981	0.0729897	0.488241	0.511759	2017.04	0.0038189
AX-85040773	3078980	2	0.0440355	-1.87043	-0.605801	0.00201828	0.424775	0.575225	2017.04	0.0847606
AX-85040774	2429381	28	0.358407	-1.41558	-0.487983	0.00372124	0.53854	0.46146	2017.04	0.049378
AX-85040775	6071678	6	0.424454	1.77138	0.63669	0.0053998	0.433363	0.566637	2017.04	0.0763999
AX-85040778	35882992	30	0.709423	0.940653	0.385016	0.0145595	0.505267	0.494733	2017.04	0.0219313
AX-85040779	44119729	30	0.154091	1.72311	0.581152	0.00302697	0.307114	0.692886	2017.04	0.062647
AX-85040780	56052937	30	0.570463	1.41432	0.528516	0.00745035	0.305593	0.694407	2017.04	0.0420886
AX-85040787	49510546	16	0.407163	-1.67644	-0.537794	0.00182544	0.685454	0.314546	2017.04	0.0600832
AX-85040790	44870511	7	0.667608	1.09211	0.430902	0.0112613	0.633299	0.366701	2017.04	0.0274644
AX-85040791	36035173	30	NA	NA	NA	NA	NA	NA	NA	NA
AX-85040793	15412198	14	NA	NA	NA	NA	NA	NA	NA	NA
AX-85040794	955500	14	0.858814	3.39737	1.08838	0.00179944	0.037305	0.962695	2017.04	0.0411012
AX-85040795	62480241	18	NA	NA	NA	NA	NA	NA	NA	NA
AX-85040796	64186	24	0.59972	1.39363	0.52225	0.00761868	0.432051	0.567949	2017.04	0.0472558
AX-85040797	259136	30	0.678363	-1.25863	-0.440434	0.00426724	0.443674	0.556326	2017.04	0.0387706
AX-85040798	92509	4	0.461421	-1.55422	-0.5709	0.00648102	0.320405	0.679595	2017.04	0.0521538
AX-85040799	10716728	1	0.726128	-0.917087	-0.377876	0.0152263	0.334335	0.665665	2017.04	0.0185598
AX-85040800	111815958	1	NA	NA	NA	NA	NA	NA	NA	NA
AX-85040801	134739016	1	0.214741	-1.70521	-0.575731	0.00305822	0.540906	0.459094	2017.04	0.0715971
AX-85040802	153509903	1	NA	NA	NA	NA	NA	NA	NA	NA
AX-85040803	49493475	1	NA	NA	NA	NA	NA	NA	NA	NA
AX-85040804	49765474	1	NA	NA	NA	NA	NA	NA	NA	NA
AX-85040805	71573022	1	0.637862	-1.16944	-0.454328	0.0100532	0.412731	0.587269	2017.04	0.032868
AX-85040808	47389002	10	0.0231644	4.1695	1.32231	0.00161491	0.0477251	0.952275	2017.04	0.0783414
AX-85040810	94514108	10	NA	NA	NA	NA	NA	NA	NA	NA
AX-85040811	100244392	11	0.814354	-0.644909	-0.295417	0.0290326	0.500433	0.499567	2017.04	0.0103098
AX-85040812	30957063	11	NA	NA	NA	NA	NA	NA	NA	NA
AX-85040813	31111216	11	NA	NA	NA	NA	NA	NA	NA	NA
AX-85040814	60126754	11	NA	NA	NA	NA	NA	NA	NA	NA
AX-85040818	99853565	11	NA	NA	NA	NA	NA	NA	NA	NA
AX-85040819	38989804	12	0.748745	-0.756785	-0.329311	0.021557	0.584097	0.415903	2017.04	0.0137955
AX-85040820	39494631	12	NA	NA	NA	NA	NA	NA	NA	NA
AX-85040823	7730999	13	0.063028	1.67505	0.54661	0.0021808	0.409166	0.590834	2017.04	0.0672568
AX-85040824	81078252	13	0.437911	-1.76643	-0.635192	0.00542019	0.372157	0.627843	2017.04	0.072291
AX-85040826	21415239	14	0.87236	-0.421068	-0.227603	0.0643117	0.630186	0.369814	2017.04	0.00409706
AX-85040828	32235822	14	0.212798	1.57408	0.536002	0.00331724	0.592659	0.407341	2017.04	0.0593104
AX-85040829	36949107	14	0.888806	0.312184	0.194615	0.108691	0.484965	0.515035	2017.04	0.00241369
AX-85040830	56516115	14	NA	NA	NA	NA	NA	NA	NA	NA
AX-85040831	67352673	14	0.794223	-0.725839	-0.319936	0.0232865	0.373308	0.626692	2017.04	0.0122213
AX-85040832	82865463	14	0.119536	-1.51296	-0.497504	0.00235708	0.57046	0.42954	2017.04	0.0556162
AX-85040834	32137259	15	0.260711	3.23551	1.08026	0.00274341	0.0789967	0.921003	2017.04	0.0755216
AX-85040837	79410992	15	0.293133	1.397	0.482354	0.00377703	0.556725	0.443275	2017.04	0.047755
AX-85040838	56659845	16	NA	NA	NA	NA	NA	NA	NA	NA
AX-85040843	34799711	17	NA	NA	NA	NA	NA	NA	NA	NA
AX-85040846	7004991	17	NA	NA	NA	NA	NA	NA	NA	NA
AX-85040849	37377836	18	0.567542	1.4373	0.535479	0.00727169	0.598951	0.401049	2017.04	0.0492038
AX-85040850	40852273	18	0.247491	-1.53847	-0.525214	0.00339811	0.473452	0.526548	2017.04	0.0585067
AX-85040851	52770160	18	NA	NA	NA	NA	NA	NA	NA	NA
AX-85040854	8340617	18	0.326736	1.29283	0.450797	0.00413224	0.628692	0.371308	2017.04	0.0386877
AX-85040856	49541565	19	0.915882	0.284456	0.186215	0.12662	0.64247	0.35753	2017.04	0.00184293
AX-85040857	51468988	19	0.212325	-1.87935	-0.628486	0.00278725	0.479002	0.520998	2017.04	0.087398
AX-85040859	103898576	2	0.721305	-0.839438	-0.354352	0.0178391	0.470133	0.529867	2017.04	0.0174052
AX-85040860	123658608	2	0.560424	1.31783	0.499284	0.00830442	0.306374	0.693626	2017.04	0.036594
AX-85040861	24585501	2	0.890347	-0.307669	-0.193248	0.111363	0.400424	0.599576	2017.04	0.00225344
AX-85040862	55381837	2	NA	NA	NA	NA	NA	NA	NA	NA
AX-85040864	70804514	2	0.566542	1.33245	0.503715	0.00816299	0.61371	0.38629	2017.04	0.0417345
AX-85040865	73032753	2	0.825295	0.49928	0.251298	0.046944	0.394124	0.605876	2017.04	0.00590227
AX-85040866	73644015	2	0.201096	1.81005	0.587508	0.00206383	0.533247	0.466753	2017.04	0.0808556
AX-85040867	1325928	20	NA	NA	NA	NA	NA	NA	NA	NA
AX-85040868	35068968	20	0.175418	-3.57299	-1.14159	0.00174903	0.0613255	0.938675	2017.04	0.0728675
AX-85040871	68134212	20	NA	NA	NA	NA	NA	NA	NA	NA
AX-85040873	23248246	21	0.928445	-0.209884	-0.163623	0.199586	0.575757	0.424243	2017.04	0.00106691
AX-85040874	36362272	21	0.824829	2.7984	0.886939	0.00160429	0.0637732	0.936227	2017.04	0.0463611
AX-85040875	49386830	21	0.217093	1.72934	0.583041	0.00301628	0.707042	0.292958	2017.04	0.0614225
AX-85040877	15362290	22	0.236384	-1.64723	-0.558163	0.00316587	0.532026	0.467974	2017.04	0.0669847
AX-85040879	43925530	22	0.548219	1.49281	0.552297	0.00687343	0.648452	0.351548	2017.04	0.0503717
AX-85040880	45721191	22	0.361107	1.99593	0.70472	0.0046225	0.784052	0.215948	2017.04	0.0668804
AX-85040881	50756501	22	0.852273	0.411552	0.22472	0.0670408	0.836673	0.163327	2017.04	0.00229497
AX-85040883	58559715	22	0.230935	1.67858	0.567661	0.00310642	0.535978	0.464022	2017.04	0.0694837
AX-85040884	43092547	23	0.736966	-0.744164	-0.325488	0.0222364	0.368594	0.631406	2017.04	0.0127794
AX-85040886	48409639	24	0.614962	1.11365	0.437426	0.0108993	0.549249	0.450751	2017.04	0.030445
AX-85040887	52872536	24	NA	NA	NA	NA	NA	NA	NA	NA
AX-85040890	15372350	25	0.226628	-1.58226	-0.538482	0.00329935	0.548335	0.451665	2017.04	0.0614802
AX-85040891	16972209	25	0.886049	-0.329404	-0.199833	0.0992702	0.541331	0.458669	2017.04	0.00267138
AX-85040892	24698436	25	0.619942	-1.48938	-0.551257	0.00689677	0.380504	0.619496	2017.04	0.0518471
AX-85040895	37937438	27	NA	NA	NA	NA	NA	NA	NA	NA
AX-85040896	32419374	28	0.745783	-0.736324	-0.323112	0.0226761	0.546211	0.453789	2017.04	0.013325
AX-85040897	41262290	29	0.250779	1.89864	0.634332	0.00276125	0.75277	0.24723	2017.04	0.0665219
AX-85040899	6742405	29	0.428644	-1.77401	-0.637488	0.005389	0.591702	0.408298	2017.04	0.0753889
AX-85040900	104699106	3	NA	NA	NA	NA	NA	NA	NA	NA
AX-85040901	106638812	3	0.278592	1.35517	0.469682	0.00391051	0.618949	0.381051	2017.04	0.0429478
AX-85040903	28280713	3	0.793215	0.552687	0.267478	0.0388012	0.564829	0.435171	2017.04	0.00744474
AX-85040904	46219445	3	NA	NA	NA	NA	NA	NA	NA	NA
AX-85040908	14829853	4	NA	NA	NA	NA	NA	NA	NA	NA
AX-85040909	24246362	4	0.712754	0.843706	0.355645	0.0176764	0.442952	0.557048	2017.04	0.0174159
AX-85040910	46233213	4	NA	NA	NA	NA	NA	NA	NA	NA
AX-85040911	55823737	4	NA	NA	NA	NA	NA	NA	NA	NA
AX-85040913	68340298	4	0.0892088	-1.48271	-0.488337	0.00239553	0.3507	0.6493	2017.04	0.0496371
AX-85040914	119430474	5	0.0108241	-3.83221	-1.22012	0.00168464	0.0487561	0.951244	2017.04	0.0675358
AX-85040915	38055611	5	0.599554	-1.86767	-0.604965	0.00202028	0.523194	0.476806	2017.04	0.0862819
AX-85040918	77157204	5	NA	NA	NA	NA	NA	NA	NA	NA
AX-85040920	100294577	6	NA	NA	NA	NA	NA	NA	NA	NA
AX-85040922	12894396	6	NA	NA	NA	NA	NA	NA	NA	NA
AX-85040923	34634102	6	0.795755	-0.6036	-0.282902	0.0328757	0.51143	0.48857	2017.04	0.00902664
AX-85040924	43303769	6	NA	NA	NA	NA	NA	NA	NA	NA
AX-85040926	70204890	6	0.390872	-1.15436	-0.408845	0.00475074	0.606598	0.393402	2017.04	0.0315308
AX-85040929	10965519	7	NA	NA	NA	NA	NA	NA	NA	NA
AX-85040930	19773981	7	NA	NA	NA	NA	NA	NA	NA	NA
AX-85040931	39863653	7	0.13727	1.58864	0.52043	0.00226908	0.417837	0.582163	2017.04	0.0608717
AX-85040932	46835	7	0.365727	-1.15249	-0.408279	0.00476056	0.412769	0.587231	2017.04	0.0319232
AX-85040935	13115950	8	0.395625	1.27815	0.446347	0.00418896	0.510482	0.489518	2017.04	0.0404785
AX-85040936	16933878	8	NA	NA	NA	NA	NA	NA	NA	NA
AX-85040937	565330	8	NA	NA	NA	NA	NA	NA	NA	NA
AX-85040938	65417640	8	0.048201	-1.62771	-0.532267	0.00222769	0.601517	0.398483	2017.04	0.062969
AX-85040939	7634008	8	0.978219	0.0900712	0.127325	0.479309	0.400473	0.599527	2017.04	0.000193139
AX-85040940	76806643	8	0.689071	-1.08408	-0.428469	0.011402	0.532659	0.467341	2017.04	0.0290083
AX-85040942	21872882	9	0.913063	0.27595	0.183638	0.132921	0.594497	0.405503	2017.04	0.0018202
AX-85040946	112570202	30	NA	NA	NA	NA	NA	NA	NA	NA
AX-85040949	15013791	30	0.897831	-0.334807	-0.201469	0.0965477	0.493376	0.506624	2017.04	0.00277822
AX-85040951	29264329	30	0.217562	1.85909	0.62235	0.00281532	0.455087	0.544913	2017.04	0.0849842
AX-85040952	29583826	30	0.439823	1.21899	0.428424	0.00443724	0.318809	0.681191	2017.04	0.0319972
AX-85040953	72054105	30	NA	NA	NA	NA	NA	NA	NA	NA
AX-85040955	86824088	30	NA	NA	NA	NA	NA	NA	NA	NA
AX-85040961	146769287	1	NA	NA	NA	NA	NA	NA	NA	NA
AX-85040963	26996038	1	NA	NA	NA	NA	NA	NA	NA	NA
AX-85040964	37303725	1	NA	NA	NA	NA	NA	NA	NA	NA
AX-85040965	62480290	1	NA	NA	NA	NA	NA	NA	NA	NA
AX-85040966	65773024	1	NA	NA	NA	NA	NA	NA	NA	NA
AX-85040968	81812616	1	NA	NA	NA	NA	NA	NA	NA	NA
AX-85040969	84374500	1	0.713984	-1.65267	-0.539828	0.00220254	0.449647	0.550353	2017.04	0.0670191
AX-85040971	85883044	1	0.00881466	-3.4246	-1.07665	0.00146874	0.0637637	0.936236	2017.04	0.0694215
AX-85040972	32530950	10	NA	NA	NA	NA	NA	NA	NA	NA
AX-85040973	20730122	11	0.654943	1.06766	0.423494	0.0116995	0.426167	0.573833	2017.04	0.0276407
AX-85040976	58694459	11	NA	NA	NA	NA	NA	NA	NA	NA
AX-85040977	7361294	11	0.683333	-7.78954	-2.41903	0.00128142	0.00544719	0.994553	2017.04	0.0325941
AX-85040978	99717492	11	0.768374	0.702719	0.312932	0.0247296	0.355999	0.644001	2017.04	0.0112257
AX-85040979	16826500	12	0.432596	1.81104	0.648706	0.00524207	0.489695	0.510305	2017.04	0.0812691
AX-85040981	3235990	12	0.946875	1.24435	0.477023	0.00909205	0.605043	0.394957	2017.04	0.036689
AX-85040983	38551999	12	0.586073	1.62311	0.591771	0.00609184	0.331492	0.668508	2017.04	0.0578881
AX-85040986	86377410	12	0.842361	-0.500886	-0.251784	0.0466631	0.486827	0.513173	2017.04	0.00621486
AX-85040987	86625919	12	0.195569	1.60408	0.525108	0.00225241	0.445681	0.554319	2017.04	0.0630305
AX-85040990	37709015	13	0.88096	-0.340209	-0.203106	0.0939278	0.476747	0.523253	2017.04	0.0028629
AX-85041001	84573779	15	0.510831	-1.5289	-0.56323	0.00663717	0.517559	0.482441	2017.04	0.0578731
AX-85041002	20680873	16	0.91892	-0.232811	-0.170569	0.172281	0.294424	0.705576	2017.04	0.00111645
AX-85041004	73359509	16	NA	NA	NA	NA	NA	NA	NA	NA
AX-85041006	14926856	17	NA	NA	NA	NA	NA	NA	NA	NA
AX-85041007	29452916	17	0.0504605	13.3024	4.05998	0.00105113	0.00346307	0.996537	2017.04	0.0605522
AX-85041010	7285285	17	NA	NA	NA	NA	NA	NA	NA	NA
AX-85041011	954473	17	NA	NA	NA	NA	NA	NA	NA	NA
AX-85041013	24821664	18	0.564014	1.60453	0.586143	0.00619196	0.46074	0.53926	2017.04	0.0634257
AX-85041017	55854353	18	0.16585	1.45067	0.478631	0.0024385	0.47222	0.52778	2017.04	0.0520055
AX-85041018	1454101	19	0.803492	0.660162	0.300039	0.0277886	0.405913	0.594087	2017.04	0.0104208
AX-85041020	36059926	19	0.0323605	40.7171	12.3947	0.00101969	0.000511309	0.999489	2017.04	0.0840096
AX-85041022	62822987	19	0.363998	-1.42848	-0.471908	0.00246974	0.310188	0.689812	2017.04	0.0432929
AX-85041025	135690975	2	0.556813	-4.02071	-1.24801	0.00127435	0.0391032	0.960897	2017.04	0.0602297
AX-85041026	15771909	2	0.171263	1.43992	0.475376	0.00245347	0.458816	0.541184	2017.04	0.0510478
AX-85041028	2377800	2	0.477167	1.61687	0.589882	0.00612507	0.569761	0.430239	2017.04	0.0635432
AX-85041033	52774771	2	NA	NA	NA	NA	NA	NA	NA	NA
AX-85041034	88521392	2	NA	NA	NA	NA	NA	NA	NA	NA
AX-85041036	69822251	20	0.229493	1.63625	0.554836	0.00318742	0.445203	0.554797	2017.04	0.0655698
AX-85041037	12828295	21	0.810957	-0.497724	-0.250826	0.0472183	0.622428	0.377572	2017.04	0.00577273
AX-85041039	5455083	21	0.557995	1.50845	0.557034	0.006769	0.572275	0.427725	2017.04	0.0552262
AX-85041041	58626978	21	NA	NA	NA	NA	NA	NA	NA	NA
AX-85041044	15579084	22	0.937986	-0.233557	-0.170795	0.171477	0.599718	0.400282	2017.04	0.00129842
AX-85041046	56868384	22	0.276157	-1.48956	-0.510397	0.00351792	0.483482	0.516518	2017.04	0.0549411
AX-85041050	24510954	23	0.484787	-1.50577	-0.556222	0.00678667	0.572785	0.427215	2017.04	0.0550135
AX-85041053	45873255	23	NA	NA	NA	NA	NA	NA	NA	NA
AX-85041054	16135360	24	0.305304	-1.41107	-0.486617	0.00373459	0.426986	0.573014	2017.04	0.0483047
AX-85041055	23686683	24	0.132086	1.86881	0.625295	0.00280175	0.627266	0.372734	2017.04	0.0809651
AX-85041056	40349176	24	0.951961	-0.139173	-0.1422	0.327722	0.439758	0.560242	2017.04	0.000473169
AX-85041057	7058203	25	NA	NA	NA	NA	NA	NA	NA	NA
AX-85041060	7281331	26	0.505502	1.55604	0.571454	0.00647003	0.542974	0.457026	2017.04	0.059577
AX-85041061	9361056	26	0.488681	1.85257	0.661287	0.0050873	0.457549	0.542451	2017.04	0.0844617
AX-85041062	1120774	27	0.540242	-1.486	-0.550233	0.00691992	0.392317	0.607683	2017.04	0.0521996
AX-85041064	16840359	27	0.523882	-1.74636	-0.62911	0.00550467	0.453964	0.546036	2017.04	0.0749589
AX-85041069	41496549	29	0.984163	0.0505781	0.11536	0.661069	0.480288	0.519712	2017.04	6.33146e-05
AX-85041075	119605163	3	0.322303	-1.30105	-0.453285	0.00410132	0.564332	0.435668	2017.04	0.0412658
AX-85041076	12919884	3	0.977701	0.903286	0.373695	0.0156415	0.762437	0.237563	2017.04	0.0146537
AX-85041081	50957245	3	NA	NA	NA	NA	NA	NA	NA	NA
AX-85041082	51651428	3	0.731016	-0.734992	-0.322709	0.0227522	0.279956	0.720044	2017.04	0.0107976
AX-85041084	94738130	3	0.0697819	1.66986	0.545038	0.00218577	0.438238	0.561762	2017.04	0.0680675
AX-85041085	100477655	4	0.954607	0.126352	0.138316	0.360977	0.46923	0.53077	2017.04	0.000394252
AX-85041086	104647994	4	NA	NA	NA	NA	NA	NA	NA	NA
AX-85041088	21859984	4	0.381673	1.13001	0.401469	0.00488233	0.513439	0.486561	2017.04	0.0316307
AX-85041089	28870640	4	0.854949	-3.49138	-1.11687	0.0017717	0.0458778	0.954122	2017.04	0.0529073
AX-85041091	51682987	4	NA	NA	NA	NA	NA	NA	NA	NA
AX-85041092	81012723	4	0.710864	1.10389	0.434471	0.0110606	0.636897	0.363103	2017.04	0.0279426
AX-85041093	93039365	4	0.702286	-0.956624	-0.389854	0.0141356	0.569897	0.430103	2017.04	0.0222416
AX-85041095	111920232	5	NA	NA	NA	NA	NA	NA	NA	NA
AX-85041103	62449449	5	0.486709	1.20245	0.423413	0.00451292	0.674174	0.325826	2017.04	0.0314922
AX-85041105	75444127	5	NA	NA	NA	NA	NA	NA	NA	NA
AX-85041107	44772311	6	NA	NA	NA	NA	NA	NA	NA	NA
AX-85041108	105614362	7	NA	NA	NA	NA	NA	NA	NA	NA
AX-85041109	13763643	7	0.0742724	1.74782	0.568657	0.00211493	0.365429	0.634571	2017.04	0.0702414
AX-85041110	18175945	7	0.470292	1.81435	0.608796	0.00288028	0.430493	0.569507	2017.04	0.0800247
AX-85041111	2153049	7	0.137577	-1.90707	-0.636886	0.00275011	0.58611	0.41389	2017.04	0.087481
AX-85041112	44931949	7	NA	NA	NA	NA	NA	NA	NA	NA
AX-85041114	62582707	7	NA	NA	NA	NA	NA	NA	NA	NA
AX-85041115	63108562	7	0.0554813	-1.68425	-0.549396	0.00217208	0.436208	0.563792	2017.04	0.0691735
AX-85041117	103273880	8	NA	NA	NA	NA	NA	NA	NA	NA
AX-85041120	109817564	8	0.524788	-1.51791	-0.559902	0.00670733	0.252126	0.747874	2017.04	0.0430779
AX-85041121	31198052	8	0.660641	1.04283	0.415971	0.0121768	0.443487	0.556513	2017.04	0.0266132
AX-85041122	32985920	8	0.313389	1.38478	0.478652	0.00381486	0.523306	0.476694	2017.04	0.0474319
AX-85041126	81422808	8	0.347789	1.32706	0.461166	0.00400688	0.67416	0.32584	2017.04	0.0383586
AX-85041127	93106024	8	0.289683	-1.50849	-0.516132	0.00347028	0.459571	0.540429	2017.04	0.0560391
AX-85041128	6109909	9	NA	NA	NA	NA	NA	NA	NA	NA
AX-85041130	70970640	9	0.879264	0.410305	0.224342	0.0674107	0.694681	0.305319	2017.04	0.00354052
AX-85041131	99755382	9	NA	NA	NA	NA	NA	NA	NA	NA
AX-85041132	106532837	30	0.6033	1.24913	0.478471	0.00903656	0.521397	0.478603	2017.04	0.0386077
AX-85041133	120500734	30	NA	NA	NA	NA	NA	NA	NA	NA
AX-85041136	141317442	30	NA	NA	NA	NA	NA	NA	NA	NA
AX-85041137	2222279	30	NA	NA	NA	NA	NA	NA	NA	NA
AX-85041138	28287526	30	NA	NA	NA	NA	NA	NA	NA	NA
AX-85041140	42736475	30	0.75509	-0.710361	-0.315247	0.0242371	0.411633	0.588367	2017.04	0.012118
AX-85041141	53358605	30	NA	NA	NA	NA	NA	NA	NA	NA
AX-85041151	144033867	1	0.185197	-21.3781	-6.57671	0.00115173	0.00063936	0.999361	2017.04	0.0289548
AX-85041154	27415848	1	0.425965	-1.88582	-0.671362	0.0049704	0.552327	0.447673	2017.04	0.0871911
AX-85041155	31452080	1	NA	NA	NA	NA	NA	NA	NA	NA
AX-85041156	38322538	1	NA	NA	NA	NA	NA	NA	NA	NA
AX-85041157	61609111	1	NA	NA	NA	NA	NA	NA	NA	NA
AX-85041158	83039734	1	NA	NA	NA	NA	NA	NA	NA	NA
AX-85041159	14255850	10	NA	NA	NA	NA	NA	NA	NA	NA
AX-85041162	81277274	10	0.99218	0.0236599	0.107205	0.825327	0.580356	0.419644	2017.04	1.35181e-05
AX-85041164	105229830	11	0.528463	1.45021	0.53939	0.00717503	0.525294	0.474706	2017.04	0.0519999
AX-85041166	107097146	11	NA	NA	NA	NA	NA	NA	NA	NA
AX-85041167	25181210	11	0.63411	1.38762	0.52043	0.00766897	0.514065	0.485935	2017.04	0.047693
AX-85041168	30212174	11	0.45334	-1.65759	-0.602218	0.00591465	0.628855	0.371145	2017.04	0.0635863
AX-85041170	47070703	11	NA	NA	NA	NA	NA	NA	NA	NA
AX-85041171	50547700	11	0.303414	-1.34069	-0.465294	0.00395946	0.522012	0.477988	2017.04	0.04447
AX-85041174	98659352	11	NA	NA	NA	NA	NA	NA	NA	NA
AX-85041175	26634246	12	0.301068	1.33148	0.462506	0.00399134	0.586745	0.413255	2017.04	0.042624
AX-85041177	58048288	12	NA	NA	NA	NA	NA	NA	NA	NA
AX-85041179	86251171	12	0.642759	1.57031	0.575777	0.00638556	0.528188	0.471812	2017.04	0.060932
AX-85041180	20902557	13	NA	NA	NA	NA	NA	NA	NA	NA
AX-85041181	53354720	13	NA	NA	NA	NA	NA	NA	NA	NA
AX-85041183	78895225	13	0.810781	1.1344	0.443714	0.0105698	0.704323	0.295677	2017.04	0.0265729
AX-85041185	26291298	14	0.414793	-1.8619	-0.664114	0.0050539	0.483572	0.516428	2017.04	0.0858412
AX-85041186	33220938	14	NA	NA	NA	NA	NA	NA	NA	NA
AX-85041187	38349112	14	0.971849	-0.089843	-0.127255	0.480184	0.638763	0.361237	2017.04	0.000184678
AX-85041188	74098633	14	0.25843	1.76006	0.592348	0.0029651	0.640712	0.359288	2017.04	0.0707093
AX-85041190	81889646	14	0.574611	1.18545	0.45918	0.0098322	0.611077	0.388923	2017.04	0.0331165
AX-85041192	30866287	15	0.130424	-1.90421	-0.636018	0.00275388	0.41253	0.58747	2017.04	0.0871335
AX-85041195	75614987	15	NA	NA	NA	NA	NA	NA	NA	NA
AX-85041196	9470683	15	0.325786	-1.27181	-0.444428	0.00421399	0.571777	0.428223	2017.04	0.0392696
AX-85041199	51853615	16	0.0985441	-3.79026	-1.18743	0.00141299	0.0595055	0.940494	2017.04	0.0797198
AX-85041200	55123978	16	NA	NA	NA	NA	NA	NA	NA	NA
AX-85041205	24295775	18	0.302202	-1.76197	-0.572942	0.00210291	0.443448	0.556552	2017.04	0.0759731
AX-85041207	57068856	18	NA	NA	NA	NA	NA	NA	NA	NA
AX-85041209	20676522	19	0.0324901	40.6263	12.3672	0.00101982	0.000477969	0.999522	2017.04	0.0781847
AX-85041211	4540822	19	NA	NA	NA	NA	NA	NA	NA	NA
AX-85041212	57329171	19	NA	NA	NA	NA	NA	NA	NA	NA
AX-85041213	104212047	2	0.391244	-1.87925	-0.669373	0.004993	0.638179	0.361821	2017.04	0.0808579
AX-85041218	127491555	2	0.260705	1.55277	0.529548	0.00336502	0.485685	0.514315	2017.04	0.0597193
AX-85041219	134373345	2	NA	NA	NA	NA	NA	NA	NA	NA
AX-85041220	1468793	2	NA	NA	NA	NA	NA	NA	NA	NA
AX-85041221	18428317	2	0.781533	0.628837	0.290548	0.0304404	0.36844	0.63156	2017.04	0.00912371
AX-85041223	3651007	2	NA	NA	NA	NA	NA	NA	NA	NA
AX-85041225	26566532	20	0.529327	-1.33195	-0.503563	0.00816776	0.453486	0.546514	2017.04	0.043597
AX-85041226	67877321	20	0.415386	1.90102	0.675968	0.0049189	0.63696	0.36304	2017.04	0.0828621
AX-85041228	6282436	21	NA	NA	NA	NA	NA	NA	NA	NA
AX-85041229	66771933	21	NA	NA	NA	NA	NA	NA	NA	NA
AX-85041230	37703253	22	NA	NA	NA	NA	NA	NA	NA	NA
AX-85041232	49496173	22	0.860521	-0.420195	-0.227338	0.0645556	0.318725	0.681275	2017.04	0.00380149
AX-85041236	25230472	23	NA	NA	NA	NA	NA	NA	NA	NA
AX-85041238	31349531	23	0.861881	0.65353	0.298029	0.028319	0.475899	0.524101	2017.04	0.0105627
AX-85041239	8221827	23	0.742374	0.774737	0.33475	0.0206471	0.78463	0.21537	2017.04	0.0100571
AX-85041240	9599624	23	0.648066	1.09996	0.433278	0.011127	0.733703	0.266297	2017.04	0.0234397
AX-85041244	27272403	25	0.0741623	1.71927	0.560007	0.00213993	0.540065	0.459935	2017.04	0.0728027
AX-85041247	8244794	25	0.0240169	17.4349	5.3821	0.00119769	0.000509518	0.99949	2017.04	0.0153495
AX-85041248	2938173	26	0.952073	0.127639	0.138706	0.357462	0.597528	0.402472	2017.04	0.000388486
AX-85041249	48824430	26	0.484147	1.55148	0.570072	0.00649751	0.617829	0.382171	2017.04	0.0563553
AX-85041251	22367754	27	0.224918	-1.66502	-0.563555	0.00313175	0.591564	0.408436	2017.04	0.0664173
AX-85041253	28955615	27	0.847727	0.438992	0.233033	0.0595894	0.519928	0.480072	2017.04	0.00476956
AX-85041255	36221755	27	NA	NA	NA	NA	NA	NA	NA	NA
AX-85041259	8099199	28	NA	NA	NA	NA	NA	NA	NA	NA
AX-85041260	26027802	29	0.989606	-0.0268683	-0.108177	0.803845	0.367026	0.632974	2017.04	1.66295e-05
AX-85041261	34380463	29	0.429319	1.36294	0.472036	0.00388485	0.353067	0.646933	2017.04	0.0420711
AX-85041262	39371264	29	0.921033	0.556974	0.268777	0.0382416	0.48184	0.51816	2017.04	0.00767983
AX-85041264	103151065	3	0.181743	1.71572	0.578913	0.00303977	0.419816	0.580184	2017.04	0.0710936
AX-85041266	2799995	3	NA	NA	NA	NA	NA	NA	NA	NA
AX-85041267	4563563	3	0.945003	-0.187978	-0.156986	0.231144	0.461572	0.538428	2017.04	0.000870754
AX-85041268	58413523	3	0.784063	0.66642	0.301934	0.0273023	0.706842	0.293158	2017.04	0.00912503
AX-85041269	70542176	3	0.100437	2.87612	0.910484	0.0015837	0.0520024	0.947998	2017.04	0.0404352
AX-85041271	119311894	4	0.578237	-1.22242	-0.47038	0.00935511	0.729248	0.270752	2017.04	0.0292553
AX-85041272	24040881	4	0.92709	-0.185444	-0.156219	0.235196	0.386356	0.613644	2017.04	0.000808434
AX-85041274	24653498	4	NA	NA	NA	NA	NA	NA	NA	NA
AX-85041275	25949800	4	0.0366693	1.69445	0.552485	0.00216255	0.400061	0.599939	2017.04	0.0683287
AX-85041276	37806397	4	NA	NA	NA	NA	NA	NA	NA	NA
AX-85041277	46530320	4	0.368161	1.95409	0.692045	0.00474808	0.667621	0.332379	2017.04	0.084017
AX-85041278	61977158	4	0.801523	-0.626411	-0.289813	0.0306622	0.672391	0.327609	2017.04	0.00857059
AX-85041281	24054410	5	0.253206	-7.72215	-2.39861	0.00128449	0.00561635	0.994384	2017.04	0.0330217
AX-85041282	34217694	5	0.807188	-1.11484	-0.437787	0.0108798	0.514712	0.485288	2017.04	0.0307825
AX-85041283	3535626	5	0.366413	-1.49437	-0.511853	0.00350567	0.462899	0.537101	2017.04	0.0550517
AX-85041284	3826785	5	0.141622	1.29899	0.432679	0.00268032	0.561927	0.438073	2017.04	0.0411863
AX-85041285	39874173	5	NA	NA	NA	NA	NA	NA	NA	NA
AX-85041287	57867646	5	0.318897	-1.36996	-0.474161	0.00386202	0.466553	0.533447	2017.04	0.0463148
AX-85041290	97730533	5	0.876955	0.354343	0.207388	0.0875251	0.340357	0.659643	2017.04	0.00279516
AX-85041291	98364091	5	NA	NA	NA	NA	NA	NA	NA	NA
AX-85041294	114114095	6	NA	NA	NA	NA	NA	NA	NA	NA
AX-85041300	16980835	7	0.895144	0.356322	0.207988	0.0866775	0.27619	0.72381	2017.04	0.00251671
AX-85041303	44905571	7	0.616457	-1.06578	-0.422925	0.0117345	0.588275	0.411725	2017.04	0.0272797
AX-85041304	46016067	7	0.968829	-0.105668	-0.13205	0.423585	0.511751	0.488249	2017.04	0.000276634
AX-85041306	61623264	7	0.23546	-1.58711	-0.53995	0.00328888	0.442937	0.557063	2017.04	0.0616275
AX-85041311	42840219	8	0.838399	-0.558198	-0.269147	0.0380842	0.554171	0.445829	2017.04	0.00763313
AX-85041312	64487006	8	0.80505	0.656314	0.298873	0.0280944	0.638173	0.361827	2017.04	0.00986229
AX-85041318	64223103	9	NA	NA	NA	NA	NA	NA	NA	NA
AX-85041319	103005986	30	NA	NA	NA	NA	NA	NA	NA	NA
AX-85041320	106751397	30	0.403227	1.17708	0.415728	0.00463493	0.55164	0.44836	2017.04	0.0339788
AX-85041321	109499350	30	NA	NA	NA	NA	NA	NA	NA	NA
AX-85041323	127629922	30	0.746262	0.731102	0.32153	0.0229768	0.451904	0.548096	2017.04	0.0131272
AX-85041324	28346121	30	NA	NA	NA	NA	NA	NA	NA	NA
AX-85041325	54458271	30	NA	NA	NA	NA	NA	NA	NA	NA
AX-85041327	6398079	30	0.873179	-0.367236	-0.211294	0.0822048	0.358406	0.641594	2017.04	0.00307497
AX-85041328	77598910	30	NA	NA	NA	NA	NA	NA	NA	NA
AX-85041329	81227460	30	0.220346	-1.78658	-0.580397	0.00208258	0.536509	0.463491	2017.04	0.0787002
AX-85041333	6605115	1	NA	NA	NA	NA	NA	NA	NA	NA
AX-85041334	69997094	1	NA	NA	NA	NA	NA	NA	NA	NA
AX-85041336	95387367	1	NA	NA	NA	NA	NA	NA	NA	NA
AX-85041337	18909571	10	NA	NA	NA	NA	NA	NA	NA	NA
AX-85041338	48122823	10	NA	NA	NA	NA	NA	NA	NA	NA
AX-85041339	53322498	10	NA	NA	NA	NA	NA	NA	NA	NA
AX-85041340	102236725	11	NA	NA	NA	NA	NA	NA	NA	NA
AX-85041343	27296362	11	0.342118	1.36742	0.473393	0.00387024	0.459743	0.540257	2017.04	0.0460503
AX-85041344	48456744	11	0.703472	0.872614	0.364403	0.0166366	0.53047	0.46953	2017.04	0.0188054
AX-85041346	86781046	11	NA	NA	NA	NA	NA	NA	NA	NA
AX-85041347	15870783	12	NA	NA	NA	NA	NA	NA	NA	NA
AX-85041351	46011590	12	0.936649	0.180493	0.154719	0.243376	0.501797	0.498203	2017.04	0.000807553
AX-85041352	72375929	12	0.0326417	-3.6012	-1.15014	0.00174149	0.0637063	0.936294	2017.04	0.0767015
AX-85041353	74790599	12	0.569944	-1.48877	-0.551072	0.00690095	0.494902	0.505098	2017.04	0.0549368
AX-85041356	10730654	13	0.713316	-0.818578	-0.348032	0.0186718	0.703266	0.296734	2017.04	0.0138651
AX-85041357	23305546	13	0.828536	-0.451376	-0.236785	0.0566152	0.525009	0.474991	2017.04	0.00503783
AX-85041359	35807751	13	0.189318	-1.71259	-0.577964	0.00304524	0.711659	0.288341	2017.04	0.0596757
AX-85041361	66816447	13	0.823105	0.56771	0.272029	0.0368931	0.418724	0.581276	2017.04	0.00777818
AX-85041363	13281324	14	NA	NA	NA	NA	NA	NA	NA	NA
AX-85041364	18130253	14	0.629349	-1.72103	-0.621436	0.0056154	0.605799	0.394201	2017.04	0.0701351
AX-85041365	39557814	14	0.947774	0.347162	0.205212	0.0906994	0.531153	0.468847	2017.04	0.00297597
AX-85041368	13556587	15	NA	NA	NA	NA	NA	NA	NA	NA
AX-85041369	43245513	15	0.634949	1.05873	0.420787	0.0118674	0.491031	0.508969	2017.04	0.0277768
AX-85041371	15227385	16	0.230766	1.77032	0.595456	0.00294854	0.441443	0.558557	2017.04	0.0766234
AX-85041372	15502562	16	NA	NA	NA	NA	NA	NA	NA	NA
AX-85041375	27273214	16	NA	NA	NA	NA	NA	NA	NA	NA
AX-85041376	37594349	16	0.499492	-1.39205	-0.52177	0.00763186	0.389143	0.610857	2017.04	0.0456745
AX-85041377	42590740	16	0.140611	1.46293	0.482346	0.00242177	0.521467	0.478533	2017.04	0.0529543
AX-85041378	50353460	16	0.46404	-1.64664	-0.598901	0.00596974	0.656057	0.343943	2017.04	0.0606653
AX-85041382	7461560	16	0.178921	-1.67564	-0.546789	0.00218024	0.488575	0.511425	2017.04	0.0695649
AX-85041383	75407207	16	0.446684	1.62718	0.552091	0.00320551	0.714817	0.285183	2017.04	0.0535187
AX-85041385	19194847	18	NA	NA	NA	NA	NA	NA	NA	NA
AX-85041386	24693660	18	NA	NA	NA	NA	NA	NA	NA	NA
AX-85041388	6500203	18	0.191214	2.80039	0.88754	0.00160375	0.0604285	0.939572	2017.04	0.0441491
AX-85041390	30945200	19	NA	NA	NA	NA	NA	NA	NA	NA
AX-85041391	35193231	19	0.951609	0.147814	0.144818	0.307402	0.474384	0.525616	2017.04	0.000540189
AX-85041392	40255327	19	NA	NA	NA	NA	NA	NA	NA	NA
AX-85041393	40681475	19	0.634749	-1.06661	-0.423176	0.011719	0.576234	0.423766	2017.04	0.0275457
AX-85041400	73009761	2	0.833875	0.516368	0.256475	0.0440801	0.513281	0.486719	2017.04	0.0066049
AX-85041401	78953329	2	0.423115	-1.74473	-0.628617	0.00551165	0.568832	0.431168	2017.04	0.0740288
AX-85041406	9204667	20	0.318627	1.31222	0.456669	0.00406013	0.649904	0.350096	2017.04	0.0388473
AX-85041407	10194035	21	NA	NA	NA	NA	NA	NA	NA	NA
AX-85041408	25706598	21	NA	NA	NA	NA	NA	NA	NA	NA
AX-85041409	27550233	21	0.230524	1.5881	0.511029	0.00188586	0.437751	0.562249	2017.04	0.0615495
AX-85041411	45326878	21	0.594992	-1.22218	-0.470308	0.00935805	0.51586	0.48414	2017.04	0.0369905
AX-85041412	67629383	21	0.157209	-1.88613	-0.63054	0.00277803	0.394341	0.605659	2017.04	0.0842475
AX-85041416	57981770	22	NA	NA	NA	NA	NA	NA	NA	NA
AX-85041418	11259424	24	0.500584	1.48668	0.55044	0.00691525	0.411363	0.588637	2017.04	0.0530669
AX-85041419	25129144	24	0.635879	-1.61877	-0.590458	0.00611491	0.514226	0.485774	2017.04	0.0649044
AX-85041421	5693489	25	0.24874	-1.74195	-0.58686	0.00299499	0.398282	0.601718	2017.04	0.0721055
AX-85041422	17357247	26	0.676731	-0.924438	-0.380103	0.0150127	0.52651	0.47349	2017.04	0.0211246
AX-85041425	46188475	26	NA	NA	NA	NA	NA	NA	NA	NA
AX-85041427	8880181	26	NA	NA	NA	NA	NA	NA	NA	NA
AX-85041428	27947781	27	0.3904	-1.36405	-0.472373	0.00388121	0.295522	0.704478	2017.04	0.0384091
AX-85041429	35173186	27	NA	NA	NA	NA	NA	NA	NA	NA
AX-85041430	5162227	27	0.267603	-1.637	-0.555065	0.00318593	0.333309	0.666691	2017.04	0.059045
AX-85041431	1047511	28	0.200466	1.97627	0.65785	0.00266336	0.656328	0.343672	2017.04	0.0873521
AX-85041432	46250571	28	NA	NA	NA	NA	NA	NA	NA	NA
AX-85041433	8709982	28	NA	NA	NA	NA	NA	NA	NA	NA
AX-85041435	29886537	29	NA	NA	NA	NA	NA	NA	NA	NA
AX-85041436	3588080	29	0.526456	1.4017	0.524694	0.00755213	0.535694	0.464306	2017.04	0.0484559
AX-85041437	472822	29	0.183577	-2.03309	-0.655082	0.001912	0.207347	0.792653	2017.04	0.0673613
AX-85041438	118348031	3	NA	NA	NA	NA	NA	NA	NA	NA
AX-85041441	32629935	3	0.100583	-1.72343	-0.561266	0.00213623	0.540278	0.459722	2017.04	0.0731498
AX-85041442	101093268	4	NA	NA	NA	NA	NA	NA	NA	NA
AX-85041445	116643053	4	0.924614	0.208088	0.163079	0.201956	0.380465	0.619535	2017.04	0.00101203
AX-85041447	111151819	5	NA	NA	NA	NA	NA	NA	NA	NA
AX-85041449	25784009	5	NA	NA	NA	NA	NA	NA	NA	NA
AX-85041450	53779619	5	0.462048	1.23078	0.431997	0.00438504	0.588006	0.411994	2017.04	0.0363872
AX-85041451	60057628	5	0.102893	-1.45793	-0.480833	0.00242854	0.268084	0.731916	2017.04	0.0413546
AX-85041453	73618918	5	0.712347	-1.13115	-0.442729	0.0106202	0.595718	0.404282	2017.04	0.0305549
AX-85041454	87986939	5	NA	NA	NA	NA	NA	NA	NA	NA
AX-85041457	81632306	6	0.106581	-1.34645	-0.447058	0.00259697	0.327685	0.672315	2017.04	0.0396029
AX-85041459	100583293	7	0.852531	0.546671	0.265655	0.0396073	0.620596	0.379404	2017.04	0.00697715
AX-85041460	19285580	7	0.274092	-3.74022	-1.16303	0.00130029	0.0466634	0.953337	2017.04	0.0617065
AX-85041462	40545732	7	0.259742	-1.63282	-0.5538	0.00319422	0.608184	0.391816	2017.04	0.0629957
AX-85041463	55613974	7	NA	NA	NA	NA	NA	NA	NA	NA
AX-85041464	66402200	7	0.15598	-1.37935	-0.457025	0.00254357	0.574126	0.425874	2017.04	0.0461267
AX-85041466	75544742	7	0.288653	-1.70986	-0.577139	0.00305002	0.577762	0.422238	2017.04	0.07072
AX-85041467	109142776	8	0.746612	0.851946	0.358141	0.0173691	0.381859	0.618141	2017.04	0.0169875
AX-85041468	42371940	8	NA	NA	NA	NA	NA	NA	NA	NA
AX-85041469	51809542	8	0.136838	1.34489	0.446585	0.00259959	0.505305	0.494695	2017.04	0.0448313
AX-85041471	72107644	8	0.601076	1.13329	0.443377	0.010587	0.493892	0.506108	2017.04	0.0318327
AX-85041475	23801378	9	0.305677	-1.48379	-0.508649	0.00353277	0.442591	0.557409	2017.04	0.0538564
AX-85041476	32762700	9	0.907845	0.251014	0.176084	0.154001	0.318036	0.681964	2017.04	0.00135503
AX-85041477	47029691	9	NA	NA	NA	NA	NA	NA	NA	NA
AX-85041479	91769611	9	0.664908	1.06674	0.423215	0.0117167	0.577848	0.422152	2017.04	0.0275242
AX-85041482	141182232	30	NA	NA	NA	NA	NA	NA	NA	NA
AX-85041485	66045818	30	0.613321	1.09121	0.430628	0.011277	0.456936	0.543064	2017.04	0.029298
AX-85041487	79572051	30	NA	NA	NA	NA	NA	NA	NA	NA
AX-85041488	80176038	30	NA	NA	NA	NA	NA	NA	NA	NA
AX-85041493	126360612	1	0.238729	11.6424	3.62721	0.00132852	0.0065545	0.993446	2017.04	0.0875154
AX-85041494	155629222	1	NA	NA	NA	NA	NA	NA	NA	NA
AX-85041495	16006060	1	0.629298	-0.943553	-0.385894	0.0144809	0.386427	0.613573	2017.04	0.0209306
AX-85041496	18295068	1	0.756311	1.96907	0.635686	0.00195124	0.467151	0.532849	2017.04	0.0956973
AX-85041499	69545566	1	NA	NA	NA	NA	NA	NA	NA	NA
AX-85041500	86357322	1	NA	NA	NA	NA	NA	NA	NA	NA
AX-85041504	60229494	10	0.939828	-0.687261	-0.308248	0.025776	0.581691	0.418309	2017.04	0.0113959
AX-85041507	11217122	11	0.355441	1.20197	0.423268	0.00451516	0.546006	0.453994	2017.04	0.0355097
AX-85041515	35481968	12	0.183936	-1.31288	-0.436886	0.00265511	0.460718	0.539282	2017.04	0.0424634
AX-85041518	70948819	12	0.203017	1.87645	0.627608	0.00279122	0.62662	0.37338	2017.04	0.0816851
AX-85041520	37267986	13	0.0116827	3.68329	1.175	0.00172031	0.064401	0.935599	2017.04	0.0810527
AX-85041521	49108078	13	0.562604	-1.29756	-0.493145	0.00850834	0.442833	0.557167	2017.04	0.0411905
AX-85041522	57048042	13	0.791114	-0.727835	-0.320541	0.0231682	0.660126	0.339874	2017.04	0.0117849
AX-85041523	60775221	13	NA	NA	NA	NA	NA	NA	NA	NA
AX-85041526	70299653	13	0.48129	-1.69826	-0.61454	0.00571904	0.415306	0.584694	2017.04	0.0694419
AX-85041527	82045146	13	0.610991	-1.36814	-0.514525	0.00783669	0.499506	0.500494	2017.04	0.0463995
AX-85041531	37011715	14	0.826273	0.50448	0.252873	0.0460437	0.603051	0.396949	2017.04	0.00604077
AX-85041539	45176457	16	NA	NA	NA	NA	NA	NA	NA	NA
AX-85041540	54950905	16	NA	NA	NA	NA	NA	NA	NA	NA
AX-85041541	55959397	16	NA	NA	NA	NA	NA	NA	NA	NA
AX-85041543	58685667	16	0.780322	-0.629198	-0.290658	0.0304076	0.559738	0.440262	2017.04	0.00967354
AX-85041545	929140	16	NA	NA	NA	NA	NA	NA	NA	NA
AX-85041546	16258020	17	0.720722	-0.978633	-0.396522	0.0135854	0.568739	0.431261	2017.04	0.023292
AX-85041551	3025979	17	0.014655	30.6503	9.3249	0.00101287	0.000600219	0.9994	2017.04	0.0558768
AX-85041552	63215794	17	NA	NA	NA	NA	NA	NA	NA	NA
AX-85041554	51839968	18	0.176448	1.90329	0.635741	0.00275509	0.769414	0.230586	2017.04	0.0637264
AX-85041556	61251695	18	0.254785	1.49761	0.512836	0.00349746	0.416185	0.583815	2017.04	0.054035
AX-85041557	15143019	19	0.627037	1.14088	0.445677	0.0104706	0.749746	0.250254	2017.04	0.0242154
AX-85041558	18617552	19	NA	NA	NA	NA	NA	NA	NA	NA
AX-85041560	45700375	19	NA	NA	NA	NA	NA	NA	NA	NA
AX-85041564	130522635	2	0.252071	1.44744	0.497637	0.00363014	0.386836	0.613164	2017.04	0.0492743
AX-85041568	2956822	2	0.619445	-1.09273	-0.431088	0.0112507	0.396287	0.603713	2017.04	0.0283255
AX-85041569	37248988	2	0.541623	-1.41012	-0.527246	0.00748386	0.427576	0.572424	2017.04	0.0482571
AX-85041570	54518182	2	0.544931	-1.15078	-0.407761	0.00476958	0.556376	0.443624	2017.04	0.0324104
AX-85041572	69829904	2	NA	NA	NA	NA	NA	NA	NA	NA
AX-85041574	81906954	2	0.0948402	-1.47992	-0.487494	0.00239917	0.722692	0.277308	2017.04	0.043522
AX-85041576	23730018	20	0.606033	-1.21385	-0.426867	0.00446045	0.472869	0.527131	2017.04	0.0364167
AX-85041577	37258100	20	0.0683304	1.82611	0.592373	0.00205135	0.450122	0.549878	2017.04	0.0818395
AX-85041579	30693685	21	NA	NA	NA	NA	NA	NA	NA	NA
AX-85041580	41624074	21	0.647481	-1.12441	-0.440688	0.0107261	0.404203	0.595797	2017.04	0.0301901
AX-85041581	4801109	21	0.284416	-1.4466	-0.497382	0.00363247	0.472242	0.527758	2017.04	0.0517145
AX-85041582	55993582	21	0.141184	-2.07699	-0.688365	0.00255049	0.744671	0.255329	2017.04	0.0813298
AX-85041584	1408539	22	0.767243	-0.685622	-0.307752	0.0258911	0.529974	0.470026	2017.04	0.0116107
AX-85041585	34923375	22	0.547531	-1.47518	-0.546956	0.0069951	0.540655	0.459345	2017.04	0.0535877
AX-85041586	55667950	22	0.00700836	3.21043	1.01177	0.00150823	0.0496498	0.95035	2017.04	0.0482216
AX-85041587	9232436	23	0.354898	-5.90154	-1.82706	0.00123759	0.0281812	0.971819	2017.04	0.094578
AX-85041588	42770653	24	0.188293	21.2874	6.54924	0.00115258	0.000564897	0.999435	2017.04	0.0253679
AX-85041591	10265172	25	NA	NA	NA	NA	NA	NA	NA	NA
AX-85041595	3220069	25	0.0289891	1.88637	0.610631	0.00200685	0.48788	0.51212	2017.04	0.0881563
AX-85041599	35701894	27	0.654908	-0.958973	-0.390566	0.014075	0.6819	0.3181	2017.04	0.0197794
AX-85041602	2501458	28	NA	NA	NA	NA	NA	NA	NA	NA
AX-85041603	41909576	28	0.156669	-1.91946	-0.64064	0.00273397	0.313023	0.686977	2017.04	0.0785584
AX-85041604	46157174	28	NA	NA	NA	NA	NA	NA	NA	NA
AX-85041606	22508152	29	0.963718	0.10353	0.131402	0.430763	0.509523	0.490477	2017.04	0.0002656
AX-85041607	32224462	29	NA	NA	NA	NA	NA	NA	NA	NA
AX-85041608	33235956	29	0.109068	1.40081	0.463527	0.00251048	0.39801	0.60199	2017.04	0.0466185
AX-85041609	41823726	29	NA	NA	NA	NA	NA	NA	NA	NA
AX-85041610	42883669	29	NA	NA	NA	NA	NA	NA	NA	NA
AX-85041612	47340074	29	0.0698813	-1.75239	-0.570041	0.00211102	0.407081	0.592919	2017.04	0.0734944
AX-85041613	5489515	29	0.85884	0.408082	0.223669	0.0680775	0.336938	0.663062	2017.04	0.00368904
AX-85041614	95442	29	0.285258	-1.50066	-0.513759	0.00348979	0.472656	0.527344	2017.04	0.0556566
AX-85041618	38648328	3	0.414218	-1.36927	-0.473954	0.00386424	0.419351	0.580649	2017.04	0.0452672
AX-85041620	44298897	3	0.647314	1.04453	0.416485	0.0121431	0.520045	0.479955	2017.04	0.027002
AX-85041621	61287196	3	NA	NA	NA	NA	NA	NA	NA	NA
AX-85041622	69107214	3	NA	NA	NA	NA	NA	NA	NA	NA
AX-85041625	92430130	3	0.679199	0.847872	0.356907	0.0175199	0.585251	0.414749	2017.04	0.0173022
AX-85041626	106509547	4	NA	NA	NA	NA	NA	NA	NA	NA
AX-85041627	108009409	4	NA	NA	NA	NA	NA	NA	NA	NA
AX-85041629	13581098	4	0.548409	1.72448	0.622484	0.00560001	0.371375	0.628625	2017.04	0.0688393
AX-85041635	96021696	4	0.301005	-1.42024	-0.489395	0.00370756	0.50622	0.49378	2017.04	0.049993
AX-85041636	106201640	5	0.338483	1.87163	0.606165	0.00201741	0.513143	0.486857	2017.04	0.0867751
AX-85041637	30060072	5	NA	NA	NA	NA	NA	NA	NA	NA
AX-85041638	43965851	5	NA	NA	NA	NA	NA	NA	NA	NA
AX-85041641	104411574	6	NA	NA	NA	NA	NA	NA	NA	NA
AX-85041643	110069919	6	0.241021	-1.63044	-0.553079	0.00319897	0.336387	0.663613	2017.04	0.0588411
AX-85041644	53647402	6	0.0652298	-1.74065	-0.566483	0.00212112	0.360911	0.639089	2017.04	0.0692943
AX-85041646	61925752	6	0.490604	-1.72951	-0.624005	0.00557781	0.414359	0.585641	2017.04	0.0719725
AX-85041651	98090534	6	0.166005	-1.2869	-0.429015	0.00270286	0.601483	0.398517	2017.04	0.0393616
AX-85041655	61600803	7	0.269093	17.8679	5.51326	0.00119158	0.000406514	0.999593	2017.04	0.0128635
AX-85041656	109883206	8	NA	NA	NA	NA	NA	NA	NA	NA
AX-85041657	45841540	8	0.129932	1.56201	0.512363	0.0022988	0.580804	0.419196	2017.04	0.0589018
AX-85041658	62153244	8	NA	NA	NA	NA	NA	NA	NA	NA
AX-85041661	21027434	9	0.873052	0.406859	0.223298	0.0684484	0.5398	0.4602	2017.04	0.00407738
AX-85041662	47577047	9	0.729141	0.982015	0.397546	0.0135042	0.529858	0.470142	2017.04	0.0238199
AX-85041663	6137489	9	NA	NA	NA	NA	NA	NA	NA	NA
AX-85041665	94088578	9	NA	NA	NA	NA	NA	NA	NA	NA
AX-85041669	127704767	30	NA	NA	NA	NA	NA	NA	NA	NA
AX-85041672	41156937	30	NA	NA	NA	NA	NA	NA	NA	NA
AX-85041674	5187188	30	0.100287	1.8637	0.603762	0.00202317	0.479014	0.520986	2017.04	0.085949
AX-85041675	57293556	30	0.51611	1.42465	0.531647	0.00736895	0.363927	0.636073	2017.04	0.0465858
AX-85041676	64835174	30	0.594952	1.03468	0.413501	0.0123411	0.436895	0.563105	2017.04	0.0261151
AX-85041678	81974173	30	NA	NA	NA	NA	NA	NA	NA	NA
AX-85041680	99527134	30	NA	NA	NA	NA	NA	NA	NA	NA
AX-85041681	99655046	30	NA	NA	NA	NA	NA	NA	NA	NA
AX-85041686	131371423	1	NA	NA	NA	NA	NA	NA	NA	NA
AX-85041687	135680724	1	NA	NA	NA	NA	NA	NA	NA	NA
AX-85041689	30836003	1	NA	NA	NA	NA	NA	NA	NA	NA
AX-85041691	84680680	1	0.58715	1.35236	0.509747	0.00797774	0.361287	0.638713	2017.04	0.0418466
AX-85041692	104073385	10	NA	NA	NA	NA	NA	NA	NA	NA
AX-85041693	15881974	10	0.26561	-1.46559	-0.48315	0.00241819	0.336937	0.663063	2017.04	0.0475817
AX-85041694	20183613	10	0.251133	1.51054	0.516753	0.00346522	0.451705	0.548295	2017.04	0.0560337
AX-85041695	64258251	10	0.12399	-1.37361	-0.455287	0.00255264	0.422128	0.577872	2017.04	0.0456373
AX-85041696	65180113	10	0.979878	-0.815116	-0.346983	0.0188162	0.552142	0.447858	2017.04	0.0162909
AX-85041700	86909607	11	0.312661	-1.55382	-0.536969	0.00380737	0.794439	0.205561	2017.04	0.0390949
AX-85041701	30439210	12	0.846598	0.449003	0.236066	0.0571681	0.345607	0.654393	2017.04	0.00452099
AX-85041704	4729726	12	0.578979	3.81242	1.21413	0.00168919	0.0434104	0.95659	2017.04	0.0598459
AX-85041705	71955850	12	0.139652	1.8612	0.622987	0.00281237	0.330717	0.669283	2017.04	0.0760265
AX-85041706	79456010	12	NA	NA	NA	NA	NA	NA	NA	NA
AX-85041707	86651094	12	0.21511	1.62649	0.551881	0.0032069	0.545035	0.454965	2017.04	0.065046
AX-85041709	10574143	13	0.640448	-1.53121	-0.563931	0.00662259	0.507965	0.492035	2017.04	0.0581052
AX-85041710	12777517	13	0.844875	0.446983	0.235454	0.0576451	0.627572	0.372428	2017.04	0.00463022
AX-85041711	24031376	13	0.84993	3.60913	1.15254	0.00173939	0.0645965	0.935404	2017.04	0.078042
AX-85041712	32046002	13	NA	NA	NA	NA	NA	NA	NA	NA
AX-85041713	3842451	13	0.37625	-2.00254	-0.706725	0.00460332	0.197508	0.802492	2017.04	0.0630238
AX-85041716	78778086	13	0.090766	-1.58611	-0.519663	0.00227185	0.597637	0.402363	2017.04	0.0599838
AX-85041717	27150881	14	0.266825	-1.83007	-0.613556	0.00285699	0.527798	0.472202	2017.04	0.0827644
AX-85041719	31958027	14	NA	NA	NA	NA	NA	NA	NA	NA
AX-85041720	65621835	14	NA	NA	NA	NA	NA	NA	NA	NA
AX-85041722	18318474	15	0.166364	-4.83727	-1.52462	0.00150985	0.0389137	0.961086	2017.04	0.0867723
AX-85041723	54900885	15	0.784772	0.847549	0.356809	0.0175319	0.511595	0.488405	2017.04	0.0177972
AX-85041724	5541495	15	0.82953	-0.516687	-0.256571	0.0440292	0.471866	0.528134	2017.04	0.00659678
AX-85041726	75444060	15	NA	NA	NA	NA	NA	NA	NA	NA
AX-85041729	2328138	16	0.348934	-1.65322	-0.55998	0.00315426	0.285167	0.714833	2017.04	0.0552437
AX-85041730	3420542	16	0.0185092	3.31014	1.06196	0.0018269	0.0442108	0.955789	2017.04	0.0459091
AX-85041731	44556485	16	0.778301	0.682152	0.3067	0.0261374	0.658721	0.341279	2017.04	0.0103726
AX-85041732	46618814	16	NA	NA	NA	NA	NA	NA	NA	NA
AX-85041734	48629551	16	0.311065	-1.4081	-0.485717	0.00374345	0.369248	0.630752	2017.04	0.0457885
AX-85041737	12896999	17	0.3487	2.15305	0.75232	0.00421145	0.767353	0.232647	2017.04	0.0820567
AX-85041742	43674302	17	NA	NA	NA	NA	NA	NA	NA	NA
AX-85041743	44412360	17	NA	NA	NA	NA	NA	NA	NA	NA
AX-85041744	44934087	17	NA	NA	NA	NA	NA	NA	NA	NA
AX-85041746	57596282	17	NA	NA	NA	NA	NA	NA	NA	NA
AX-85041748	75071930	17	NA	NA	NA	NA	NA	NA	NA	NA
AX-85041753	56003152	18	0.431078	-1.63756	-0.596151	0.00601623	0.49177	0.50823	2017.04	0.0664559
AX-85041757	25931107	19	0.644155	-1.15111	-0.448776	0.0103174	0.72713	0.27287	2017.04	0.0260686
AX-85041759	32007306	19	0.3548	1.31051	0.456153	0.00406635	0.721664	0.278336	2017.04	0.0342059
AX-85041762	50888385	19	0.669165	-0.884615	-0.368038	0.0162348	0.330087	0.669913	2017.04	0.0171581
AX-85041764	101872428	2	0.885647	-0.348086	-0.205492	0.0902818	0.656443	0.343557	2017.04	0.00270947
AX-85041768	30290856	2	0.116593	-1.49579	-0.492301	0.00237866	0.530672	0.469328	2017.04	0.0552533
AX-85041769	61157857	2	NA	NA	NA	NA	NA	NA	NA	NA
AX-85041770	69243243	2	0.308427	1.272	0.444486	0.00421323	0.595493	0.404507	2017.04	0.038645
AX-85041772	71675868	2	0.035231	1.8947	0.613153	0.00200098	0.471368	0.528632	2017.04	0.0886966
AX-85041773	75590012	2	0.291827	1.6179	0.549277	0.00322433	0.527125	0.472875	2017.04	0.0646957
AX-85041774	76119035	2	NA	NA	NA	NA	NA	NA	NA	NA
AX-85041775	88876472	2	0.0250052	-42.5611	-12.9534	0.00101724	0.00041522	0.999585	2017.04	0.0745486
AX-85041776	31859224	20	NA	NA	NA	NA	NA	NA	NA	NA
AX-85041777	38516641	20	0.549309	-1.43509	-0.534811	0.00728847	0.588942	0.411058	2017.04	0.0494369
AX-85041781	10406604	21	NA	NA	NA	NA	NA	NA	NA	NA
AX-85041782	23316683	21	NA	NA	NA	NA	NA	NA	NA	NA
AX-85041785	64079534	21	0.373874	-1.2045	-0.424034	0.00450338	0.610299	0.389701	2017.04	0.0342137
AX-85041786	30534022	22	0.655018	-1.00053	-0.403157	0.013074	0.497324	0.502676	2017.04	0.0248145
AX-85041791	34394041	24	0.237257	-1.96127	-0.633323	0.00195624	0.541565	0.458435	2017.04	0.0946931
AX-85041792	11953482	25	0.705063	-0.871856	-0.364173	0.0166625	0.550978	0.449022	2017.04	0.0186469
AX-85041794	24493333	25	0.834574	-0.466204	-0.241277	0.0533305	0.517877	0.482123	2017.04	0.00538086
AX-85041798	6366008	25	0.294379	1.53108	0.522976	0.00341554	0.342088	0.657912	2017.04	0.0523139
AX-85041799	13523137	27	NA	NA	NA	NA	NA	NA	NA	NA
AX-85041801	8080113	27	NA	NA	NA	NA	NA	NA	NA	NA
AX-85041802	9015673	27	NA	NA	NA	NA	NA	NA	NA	NA
AX-85041804	28410435	28	0.784996	-0.813609	-0.346526	0.0188797	0.419535	0.580465	2017.04	0.0159842
AX-85041805	8341777	28	0.637036	-1.53046	-0.563704	0.00662729	0.849291	0.150709	2017.04	0.0297274
AX-85041807	120390694	3	NA	NA	NA	NA	NA	NA	NA	NA
AX-85041810	30725967	3	0.436092	1.39559	0.481927	0.00378134	0.309496	0.690504	2017.04	0.0412716
AX-85041813	90486847	3	NA	NA	NA	NA	NA	NA	NA	NA
AX-85041814	91504214	3	NA	NA	NA	NA	NA	NA	NA	NA
AX-85041816	109837746	4	NA	NA	NA	NA	NA	NA	NA	NA
AX-85041817	22454154	4	NA	NA	NA	NA	NA	NA	NA	NA
AX-85041820	79593450	4	NA	NA	NA	NA	NA	NA	NA	NA
AX-85041823	117828017	5	0.758312	-0.679179	-0.3058	0.0263515	0.456878	0.543122	2017.04	0.0113496
AX-85041828	42725268	5	NA	NA	NA	NA	NA	NA	NA	NA
AX-85041829	57083529	5	0.513092	1.39671	0.523182	0.00759315	0.455546	0.544454	2017.04	0.0479757
AX-85041833	14339214	6	0.993206	-0.0191966	-0.105852	0.856091	0.295261	0.704739	2017.04	7.60322e-06
AX-85041837	70763905	6	0.31359	1.58023	0.537866	0.00330377	0.572084	0.427916	2017.04	0.060614
AX-85041840	60423228	7	0.814195	0.51773	0.256887	0.0438631	0.342276	0.657724	2017.04	0.00598331
AX-85041841	8136336	7	0.295615	1.47556	0.506155	0.00355424	0.644796	0.355204	2017.04	0.0494457
AX-85041842	89861642	7	0.65107	1.03837	0.414621	0.0122661	0.47955	0.52045	2017.04	0.0266831
AX-85041843	9726862	7	0.010068	3.30187	1.05945	0.0018296	0.0626034	0.937397	2017.04	0.063439
AX-85041845	104688780	8	0.710683	-1.14648	-0.447372	0.0103863	0.342342	0.657658	2017.04	0.0293432
AX-85041846	105474932	8	0.960031	0.112173	0.13402	0.402602	0.370597	0.629403	2017.04	0.000291018
AX-85041850	34683822	8	0.30241	1.55833	0.511248	0.00230301	0.560661	0.439339	2017.04	0.0593107
AX-85041851	56870717	8	0.544928	-1.37823	-0.517583	0.00774895	0.549914	0.450086	2017.04	0.0466173
AX-85041852	63749492	8	0.292197	-1.60555	-0.545538	0.00324981	0.679479	0.320521	2017.04	0.0556668
AX-85041854	1767028	9	0.87365	0.359378	0.208913	0.0853913	0.539466	0.460534	2017.04	0.00318159
AX-85041856	37196290	9	NA	NA	NA	NA	NA	NA	NA	NA
AX-85041858	46599490	9	NA	NA	NA	NA	NA	NA	NA	NA
AX-85041859	66569949	9	NA	NA	NA	NA	NA	NA	NA	NA
AX-85041861	10634256	30	NA	NA	NA	NA	NA	NA	NA	NA
AX-85041863	140194954	30	0.864738	-0.449243	-0.236139	0.0571118	0.377365	0.622635	2017.04	0.00470189
AX-85041864	21517857	30	NA	NA	NA	NA	NA	NA	NA	NA
AX-85041866	31385755	30	NA	NA	NA	NA	NA	NA	NA	NA
AX-85041869	74852356	30	NA	NA	NA	NA	NA	NA	NA	NA
AX-85041870	76599895	30	NA	NA	NA	NA	NA	NA	NA	NA
AX-85041871	78801523	30	NA	NA	NA	NA	NA	NA	NA	NA
AX-85041872	98984791	30	0.827883	-0.511254	-0.254926	0.0449091	0.682725	0.317275	2017.04	0.00561398
AX-85041873	101568928	1	0.712088	0.820703	0.348676	0.018584	0.44781	0.55219	2017.04	0.0165146
AX-85041874	119107913	1	0.120419	1.50224	0.494256	0.00237048	0.365642	0.634358	2017.04	0.0519022
AX-85041877	35304234	1	0.49682	-1.66679	-0.564091	0.00312841	0.56768	0.43232	2017.04	0.0676064
AX-85041880	73056822	1	NA	NA	NA	NA	NA	NA	NA	NA
AX-85041888	83348609	10	0.0774077	-1.93478	-0.625298	0.00197359	0.689273	0.310727	2017.04	0.0794966
AX-85041890	9890501	10	NA	NA	NA	NA	NA	NA	NA	NA
AX-85041891	103927170	11	NA	NA	NA	NA	NA	NA	NA	NA
AX-85041897	67166001	11	0.766892	-0.643916	-0.295117	0.0291166	0.473364	0.526636	2017.04	0.0102489
AX-85041898	75067980	11	0.319177	-1.28097	-0.447201	0.00417793	0.466642	0.533358	2017.04	0.0404942
AX-85041899	82629459	11	NA	NA	NA	NA	NA	NA	NA	NA
AX-85041901	92998527	11	0.186284	1.71536	0.578804	0.00304039	0.332049	0.667951	2017.04	0.0647099
AX-85041902	14546921	12	NA	NA	NA	NA	NA	NA	NA	NA
AX-85041908	26553716	13	0.834665	-0.730262	-0.321276	0.0230258	0.372126	0.627874	2017.04	0.0123548
AX-85041909	38640299	13	0.604866	-1.09755	-0.432548	0.0111679	0.581712	0.418288	2017.04	0.0290633
AX-85041910	5058715	13	0.0217374	-4.24153	-1.34413	0.00160171	0.051382	0.948618	2017.04	0.0869484
AX-85041911	5740473	13	0.0759154	-1.55408	-0.509961	0.0023079	0.51336	0.48664	2017.04	0.0598262
AX-85041912	62302797	13	0.107546	-1.41542	-0.467954	0.00248871	0.361113	0.638887	2017.04	0.0458306
AX-85041913	66591452	13	0.391315	-1.79586	-0.644107	0.00530125	0.584598	0.415402	2017.04	0.0776577
AX-85041914	83670204	13	0.319196	-1.27893	-0.446585	0.00418588	0.277105	0.722895	2017.04	0.0324885
AX-85041915	42180090	14	0.857569	0.391278	0.218578	0.0734363	0.504501	0.495499	2017.04	0.00379481
AX-85041916	6543108	14	NA	NA	NA	NA	NA	NA	NA	NA
AX-85041917	68029000	14	0.0390056	-1.59369	-0.512723	0.00188179	0.353882	0.646118	2017.04	0.0575827
AX-85041919	70486914	14	0.694672	-0.896046	-0.371501	0.0158671	0.498825	0.501175	2017.04	0.0199027
AX-85041920	81724264	14	0.163465	-1.95256	-0.650666	0.00269217	0.633262	0.366738	2017.04	0.0877935
AX-85041924	78982107	15	0.0435556	1.88286	0.609568	0.00200935	0.430394	0.569606	2017.04	0.0861772
AX-85041925	12263790	16	0.390613	1.90234	0.676367	0.00491449	0.564376	0.435624	2017.04	0.0882209
AX-85041928	36755368	16	0.205404	1.80309	0.605384	0.00289732	0.777842	0.222158	2017.04	0.0557062
AX-85041932	78016140	16	0.934592	-0.199783	-0.160563	0.213401	0.376507	0.623493	2017.04	0.000929045
AX-85041933	16335842	17	0.0625502	1.61913	0.529668	0.00223656	0.412435	0.587565	2017.04	0.0629926
AX-85041934	21561221	17	NA	NA	NA	NA	NA	NA	NA	NA
AX-85041935	35952032	17	NA	NA	NA	NA	NA	NA	NA	NA
AX-85041941	240232	18	NA	NA	NA	NA	NA	NA	NA	NA
AX-85041942	42369830	18	0.903636	0.370836	0.212385	0.0808008	0.3432	0.6568	2017.04	0.00307368
AX-85041943	28935466	19	0.0104885	6.29178	2.00619	0.00171158	0.00625529	0.993745	2017.04	0.0243997
AX-85041944	5447671	19	0.0902344	-1.73173	-0.563781	0.0021289	0.540993	0.459007	2017.04	0.073839
AX-85041945	124054203	2	NA	NA	NA	NA	NA	NA	NA	NA
AX-85041946	19707876	2	NA	NA	NA	NA	NA	NA	NA	NA
AX-85041949	4066676	20	0.031398	17.1348	5.29117	0.00120213	0.000750349	0.99925	2017.04	0.0218278
AX-85041952	2435797	21	0.909124	0.259555	0.178671	0.146308	0.373298	0.626702	2017.04	0.00156275
AX-85041954	43874061	21	0.170955	1.29987	0.432946	0.0026787	0.384143	0.615857	2017.04	0.0396359
AX-85041955	52306830	21	0.527806	1.89257	0.673407	0.00494738	0.414741	0.585259	2017.04	0.0862073
AX-85041956	63440065	21	0.914336	0.254064	0.177007	0.151194	0.560072	0.439928	2017.04	0.00157698
AX-85041957	65302981	21	0.543134	1.4455	0.537964	0.00720999	0.341719	0.658281	2017.04	0.0466049
AX-85041961	28205833	22	NA	NA	NA	NA	NA	NA	NA	NA
AX-85041963	50780558	22	NA	NA	NA	NA	NA	NA	NA	NA
AX-85041967	24573661	24	0.0257662	2.08287	0.670162	0.00188352	0.76149	0.23851	2017.04	0.0781285
AX-85041969	46669104	24	0.439589	-1.86154	-0.664007	0.00505515	0.642184	0.357816	2017.04	0.0789549
AX-85041971	7606874	24	0.227836	1.58137	0.538212	0.00330128	0.518719	0.481281	2017.04	0.0619034
AX-85041972	36023892	25	NA	NA	NA	NA	NA	NA	NA	NA
AX-85041974	33587355	26	NA	NA	NA	NA	NA	NA	NA	NA
AX-85041975	35782631	26	0.353332	-1.51654	-0.518571	0.00345051	0.760561	0.239439	2017.04	0.0415292
AX-85041980	14576991	28	0.59485	-1.16314	-0.452419	0.0101426	0.265179	0.734821	2017.04	0.0261395
AX-85041981	16198778	28	NA	NA	NA	NA	NA	NA	NA	NA
AX-85041982	44355090	28	0.190187	-1.67403	-0.566282	0.00311487	0.651343	0.348657	2017.04	0.0631026
AX-85041986	48772807	29	0.473344	-1.55118	-0.569979	0.00649936	0.785247	0.214753	2017.04	0.0402331
AX-85041988	103895632	3	0.235298	1.63928	0.555755	0.00318143	0.552117	0.447883	2017.04	0.0658895
AX-85041989	111666336	3	0.992314	0.0292427	0.108896	0.788285	0.508132	0.491868	2017.04	2.11921e-05
AX-85041990	113253781	3	0.913146	0.300532	0.191085	0.115774	0.407912	0.592088	2017.04	0.00216296
AX-85041992	22729230	3	0.133611	1.34326	0.446091	0.00260234	0.467634	0.532366	2017.04	0.0445401
AX-85041993	33880051	3	0.859094	-0.527358	-0.259804	0.0423741	0.390597	0.609403	2017.04	0.00656386
AX-85041995	38490737	3	NA	NA	NA	NA	NA	NA	NA	NA
AX-85041998	104612631	4	0.926146	-0.22154	-0.167154	0.18505	0.324645	0.675355	2017.04	0.00106699
AX-85041999	1604473	4	0.417078	-1.64461	-0.55737	0.00317097	0.59745	0.40255	2017.04	0.0645003
AX-85042000	4473245	4	0.592967	-1.23218	-0.473336	0.00923632	0.281754	0.718246	2017.04	0.0304653
AX-85042001	71478012	4	0.657255	-0.97461	-0.395303	0.0136832	0.261606	0.738394	2017.04	0.0181933
AX-85042003	95398574	4	0.285938	-1.43079	-0.492593	0.00367703	0.59012	0.40988	2017.04	0.0490982
AX-85042004	115037802	5	0.30135	1.32681	0.46109	0.00400777	0.373889	0.626111	2017.04	0.0408626
AX-85042006	29181236	5	0.216399	-1.66744	-0.544304	0.00218811	0.321274	0.678726	2017.04	0.0601153
AX-85042007	44160392	5	NA	NA	NA	NA	NA	NA	NA	NA
AX-85042008	59546440	5	NA	NA	NA	NA	NA	NA	NA	NA
AX-85042009	91461004	5	0.480301	1.65166	0.600421	0.00594435	0.619338	0.380662	2017.04	0.063771
AX-85042011	15746617	6	NA	NA	NA	NA	NA	NA	NA	NA
AX-85042014	53962095	6	0.255543	-1.35535	-0.449753	0.0025822	0.344266	0.655734	2017.04	0.0411186
AX-85042015	19440990	7	NA	NA	NA	NA	NA	NA	NA	NA
AX-85042017	52711101	7	0.0880198	-1.4506	-0.478611	0.00243859	0.351023	0.648977	2017.04	0.0475309
AX-85042018	64157064	7	NA	NA	NA	NA	NA	NA	NA	NA
AX-85042022	95939238	7	0.144653	13.0238	3.98482	0.00108172	0.00452938	0.995471	2017.04	0.0758332
AX-85042024	15863460	8	0.689419	-0.945249	-0.386408	0.0144352	0.765699	0.234301	2017.04	0.0158943
AX-85042025	22948043	8	0.954313	0.135974	0.141231	0.33566	0.291369	0.708631	2017.04	0.00037852
AX-85042026	27788491	8	0.272441	1.66235	0.562746	0.00313681	0.499732	0.500268	2017.04	0.0685017
AX-85042028	41085013	8	0.534439	1.50735	0.556701	0.00677623	0.423552	0.576448	2017.04	0.055006
AX-85042031	13786549	9	0.863289	-0.354127	-0.207322	0.0876183	0.720037	0.279963	2017.04	0.00250661
AX-85042033	750208	9	0.210222	1.75987	0.592289	0.00296542	0.458597	0.541403	2017.04	0.0762476
AX-85042035	99520178	9	NA	NA	NA	NA	NA	NA	NA	NA
AX-85042038	11124578	30	NA	NA	NA	NA	NA	NA	NA	NA
AX-85042039	130721909	30	0.112953	1.56871	0.514391	0.0022912	0.44582	0.55418	2017.04	0.0602848
AX-85042042	33309222	30	0.00257238	4.10198	1.30185	0.00162779	0.0544458	0.945554	2017.04	0.0858919
AX-85042045	65785445	30	0.52785	1.59723	0.583932	0.00623224	0.397375	0.602625	2017.04	0.0605757
AX-85042046	84586478	30	NA	NA	NA	NA	NA	NA	NA	NA
AX-85042050	42665606	1	NA	NA	NA	NA	NA	NA	NA	NA
AX-85042054	19614602	10	NA	NA	NA	NA	NA	NA	NA	NA
AX-85042055	29769139	10	NA	NA	NA	NA	NA	NA	NA	NA
AX-85042056	56200720	10	NA	NA	NA	NA	NA	NA	NA	NA
AX-85042057	58743470	10	NA	NA	NA	NA	NA	NA	NA	NA
AX-85042058	84834552	10	NA	NA	NA	NA	NA	NA	NA	NA
AX-85042060	97536811	10	0.698393	-1.68728	-0.611212	0.00577051	0.673644	0.326356	2017.04	0.0620598
AX-85042061	98711188	10	NA	NA	NA	NA	NA	NA	NA	NA
AX-85042064	50185884	11	0.0535144	-3.26223	-1.04744	0.00184275	0.0522832	0.947717	2017.04	0.0522858
AX-85042069	71424202	12	0.440035	1.41099	0.486592	0.00373483	0.717977	0.282023	2017.04	0.039972
AX-85042070	72984299	12	0.0263902	1.93728	0.626055	0.00197192	0.677193	0.322807	2017.04	0.0813499
AX-85042071	90509952	12	0.223174	10.8869	3.33742	0.00110601	0.00673531	0.993265	2017.04	0.0786222
AX-85042072	13870690	13	NA	NA	NA	NA	NA	NA	NA	NA
AX-85042075	6190855	13	0.854568	0.489722	0.248402	0.0486679	0.508839	0.491161	2017.04	0.00594318
AX-85042081	26261285	14	0.0658022	1.68858	0.550709	0.00216801	0.610501	0.389499	2017.04	0.0672283
AX-85042082	32986068	14	0.560429	-1.44156	-0.53677	0.0072395	0.469381	0.530619	2017.04	0.0513203
AX-85042083	37962021	14	NA	NA	NA	NA	NA	NA	NA	NA
AX-85042084	38747139	14	NA	NA	NA	NA	NA	NA	NA	NA
AX-85042087	19832717	15	NA	NA	NA	NA	NA	NA	NA	NA
AX-85042088	61406839	15	0.0461456	-1.80272	-0.585289	0.00206962	0.558091	0.441909	2017.04	0.0794713
AX-85042091	15953958	16	NA	NA	NA	NA	NA	NA	NA	NA
AX-85042092	25994941	16	0.836187	-0.487245	-0.247652	0.0491302	0.516096	0.483904	2017.04	0.00587893
AX-85042093	41731517	16	NA	NA	NA	NA	NA	NA	NA	NA
AX-85042094	48267557	16	0.588239	-1.24704	-0.436924	0.00431533	0.496453	0.503547	2017.04	0.0385475
AX-85042096	67285441	16	0.417214	2.004	0.707165	0.00459913	0.3188	0.6812	2017.04	0.0864771
AX-85042097	11882108	17	0.941127	0.165882	0.150292	0.269709	0.600047	0.399953	2017.04	0.000654801
AX-85042103	21756386	18	0.598284	1.18353	0.458598	0.00985826	0.615153	0.384847	2017.04	0.032881
AX-85042105	3032426	18	0.0271066	1.93717	0.626022	0.001972	0.722025	0.277975	2017.04	0.0746811
AX-85042108	44923008	18	0.525087	1.13535	0.403087	0.00485277	0.519891	0.480109	2017.04	0.0319028
AX-85042109	52343457	18	0.508925	-1.33947	-0.464924	0.00396365	0.389068	0.610932	2017.04	0.0422859
AX-85042110	52933568	18	NA	NA	NA	NA	NA	NA	NA	NA
AX-85042111	57729299	18	NA	NA	NA	NA	NA	NA	NA	NA
AX-85042112	63344349	18	0.683456	1.04461	0.416509	0.0121416	0.524858	0.475142	2017.04	0.0269827
AX-85042114	763968	18	NA	NA	NA	NA	NA	NA	NA	NA
AX-85042116	59190871	19	0.700343	-0.921755	-0.37929	0.0150901	0.528559	0.471441	2017.04	0.0209926
AX-85042117	6127494	19	0.318936	-1.31518	-0.457567	0.00404936	0.331177	0.668823	2017.04	0.037989
AX-85042121	118847575	2	NA	NA	NA	NA	NA	NA	NA	NA
AX-85042122	125105342	2	NA	NA	NA	NA	NA	NA	NA	NA
AX-85042124	13774919	2	0.40984	-1.2669	-0.442941	0.00423363	0.666739	0.333261	2017.04	0.0353624
AX-85042125	172132	2	0.102249	15.5731	4.77713	0.0011144	0.00364522	0.996355	2017.04	0.0873379
AX-85042126	4730098	2	NA	NA	NA	NA	NA	NA	NA	NA
AX-85042127	50198463	2	0.405154	1.89167	0.673135	0.00495043	0.5055	0.4945	2017.04	0.088694
AX-85042130	86137787	2	0.209062	-1.85498	-0.601122	0.00202958	0.529501	0.470499	2017.04	0.0850003
AX-85042131	86450258	2	NA	NA	NA	NA	NA	NA	NA	NA
AX-85042132	94234051	2	0.405167	4.31741	1.34713	0.00135118	0.0425708	0.957429	2017.04	0.0753321
AX-85042136	35776223	20	0.506967	1.71175	0.618625	0.00565717	0.536333	0.463667	2017.04	0.0722494
AX-85042138	48423592	20	0.495857	-1.56914	-0.575422	0.00639241	0.426466	0.573534	2017.04	0.059715
AX-85042139	55881862	20	0.207566	-1.69636	-0.57305	0.00307401	0.621899	0.378101	2017.04	0.0670934
AX-85042141	14511515	21	0.24987	3.93879	1.22319	0.0012815	0.0435112	0.956489	2017.04	0.064021
AX-85042142	20438880	21	0.974704	-0.0730795	-0.122177	0.549742	0.523603	0.476397	2017.04	0.000132092
AX-85042143	22128070	21	NA	NA	NA	NA	NA	NA	NA	NA
AX-85042144	41382741	21	0.384675	14.0815	4.36616	0.00125905	0.000512897	0.999487	2017.04	0.0100791
AX-85042148	17287746	22	0.686982	-0.881154	-0.36699	0.0163489	0.364126	0.635874	2017.04	0.0178255
AX-85042150	35452286	22	0.274376	-1.71011	-0.577215	0.00304958	0.443259	0.556741	2017.04	0.0715608
AX-85042151	39105756	22	0.398777	-1.33794	-0.471566	0.00455059	0.671274	0.328726	2017.04	0.0391674
AX-85042152	9781922	22	NA	NA	NA	NA	NA	NA	NA	NA
AX-85042153	27687158	23	0.24536	1.57527	0.536363	0.00331462	0.521947	0.478053	2017.04	0.0613941
AX-85042157	17134627	24	0.208354	1.72631	0.582122	0.00302146	0.503888	0.496112	2017.04	0.0738696
AX-85042161	14686797	25	0.548541	1.25724	0.480928	0.00894385	0.341088	0.658912	2017.04	0.0352244
AX-85042162	31599849	25	0.0620973	1.62845	0.532491	0.00222693	0.476766	0.523234	2017.04	0.0655939
AX-85042164	39216212	25	0.718263	-1.07401	-0.425417	0.0115829	0.598544	0.401456	2017.04	0.0274831
AX-85042165	40457314	25	NA	NA	NA	NA	NA	NA	NA	NA
AX-85042169	25515920	26	NA	NA	NA	NA	NA	NA	NA	NA
AX-85042170	3993901	27	0.402861	-1.70294	-0.55506	0.00215471	0.421435	0.578565	2017.04	0.070113
AX-85042171	44406864	27	NA	NA	NA	NA	NA	NA	NA	NA
AX-85042175	14361297	29	NA	NA	NA	NA	NA	NA	NA	NA
AX-85042180	50804584	3	0.767524	-0.76643	-0.332233	0.0210602	0.287102	0.712898	2017.04	0.0119213
AX-85042181	60696121	3	0.791507	0.578036	0.275158	0.0356633	0.513218	0.486782	2017.04	0.00827678
AX-85042183	86052441	3	0.254191	-1.54227	-0.526366	0.00338923	0.53886	0.46114	2017.04	0.0586063
AX-85042186	116560660	4	NA	NA	NA	NA	NA	NA	NA	NA
AX-85042189	76767409	4	NA	NA	NA	NA	NA	NA	NA	NA
AX-85042190	87644752	4	0.858965	-0.415673	-0.225968	0.065839	0.585648	0.414352	2017.04	0.00415742
AX-85042192	117079280	5	0.0942239	6.0979	1.94745	0.00174078	0.00468851	0.995311	2017.04	0.0172056
AX-85042195	47998406	5	0.400962	2.1181	0.741732	0.00429545	0.261366	0.738634	2017.04	0.0858784
AX-85042196	51986645	5	NA	NA	NA	NA	NA	NA	NA	NA
AX-85042198	68165550	5	0.861888	-0.364198	-0.210374	0.0834167	0.592615	0.407385	2017.04	0.00317517
AX-85042199	90837847	5	0.0249695	1.93072	0.624068	0.0019763	0.507046	0.492954	2017.04	0.0923866
AX-85042200	107334469	6	0.280192	1.39596	0.48204	0.0037802	0.598643	0.401357	2017.04	0.0464259
AX-85042201	107336430	6	0.814621	-0.546385	-0.265569	0.0396463	0.558194	0.441806	2017.04	0.0073001
AX-85042202	109310652	6	0.456357	1.25968	0.440753	0.00426293	0.719277	0.280723	2017.04	0.0317694
AX-85042205	61225131	6	0.971909	-0.0773978	-0.123485	0.530804	0.494353	0.505647	2017.04	0.000148476
AX-85042206	71268095	6	0.907594	0.259861	0.178764	0.146042	0.605649	0.394351	2017.04	0.00159919
AX-85042207	71759628	6	0.106285	1.44003	0.475407	0.00245333	0.407982	0.592018	2017.04	0.0496628
AX-85042209	100016263	7	NA	NA	NA	NA	NA	NA	NA	NA
AX-85042210	10352617	7	0.437831	1.87299	0.667474	0.00501481	0.459829	0.540171	2017.04	0.0863995
AX-85042211	107870208	7	0.619149	-1.23439	-0.474006	0.00920978	0.387194	0.612806	2017.04	0.0358486
AX-85042214	36563719	7	0.868405	-0.368077	-0.211549	0.081874	0.567792	0.432208	2017.04	0.00329665
AX-85042215	44949106	7	0.581108	-1.2835	-0.488885	0.00865552	0.501698	0.498302	2017.04	0.0408361
AX-85042216	48265230	7	0.858081	-1.2056	-0.465283	0.00956675	0.45452	0.54548	2017.04	0.0357316
AX-85042217	69310714	7	0.338033	-1.35029	-0.468204	0.00392683	0.539587	0.460413	2017.04	0.0449138
AX-85042218	82475645	7	NA	NA	NA	NA	NA	NA	NA	NA
AX-85042219	11854637	8	NA	NA	NA	NA	NA	NA	NA	NA
AX-85042220	17740860	8	0.262511	1.32781	0.441409	0.00262878	0.403332	0.596668	2017.04	0.0420708
AX-85042222	34200917	8	NA	NA	NA	NA	NA	NA	NA	NA
AX-85042223	37641755	8	0.150588	-1.29916	-0.43273	0.00268001	0.373494	0.626506	2017.04	0.0391604
AX-85042225	8977033	8	NA	NA	NA	NA	NA	NA	NA	NA
AX-85042227	17166993	9	0.409343	-1.85627	-0.662409	0.00507399	0.509585	0.490415	2017.04	0.0853839
AX-85042228	26897496	9	0.112211	1.64789	0.538381	0.00220728	0.333494	0.666506	2017.04	0.0598498
AX-85042231	51322154	9	0.683064	0.855296	0.359156	0.0172467	0.571812	0.428188	2017.04	0.0177597
AX-85042232	62278860	9	0.00897732	2.74454	0.870622	0.00161937	0.0718967	0.928103	2017.04	0.049838
AX-85042233	71682675	9	0.10022	1.40249	0.464036	0.00250795	0.507944	0.492056	2017.04	0.0487467
AX-85042234	77781073	9	NA	NA	NA	NA	NA	NA	NA	NA
AX-85042236	88347511	9	0.712184	1.01701	0.408149	0.012711	0.298667	0.701333	2017.04	0.0214821
AX-85042237	89162251	9	NA	NA	NA	NA	NA	NA	NA	NA
AX-85042239	116996786	30	0.764527	0.772876	0.334186	0.0207385	0.477378	0.522622	2017.04	0.0147769
AX-85042240	122327392	30	0.105588	1.49371	0.491672	0.00238131	0.597879	0.402121	2017.04	0.0531887
AX-85042241	126591130	30	0.0425312	-1.81369	-0.58861	0.00206098	0.493896	0.506104	2017.04	0.0815294
AX-85042242	13170212	30	0.725299	0.871745	0.364139	0.0166663	0.598728	0.401272	2017.04	0.0181035
AX-85042244	22959070	30	NA	NA	NA	NA	NA	NA	NA	NA
AX-85042245	29940585	30	NA	NA	NA	NA	NA	NA	NA	NA
AX-85042246	81625011	30	0.600624	-1.28861	-0.490433	0.00860149	0.566594	0.433406	2017.04	0.0404321
AX-85042247	94794923	30	NA	NA	NA	NA	NA	NA	NA	NA
AX-85042248	97364694	30	NA	NA	NA	NA	NA	NA	NA	NA
AX-85042249	132113943	1	0.332055	1.29009	0.449965	0.00414271	0.483757	0.516243	2017.04	0.0412131
AX-85042252	16565182	1	NA	NA	NA	NA	NA	NA	NA	NA
AX-85042255	75512176	1	0.0861805	-3.66097	-1.16824	0.00172595	0.0687549	0.931245	2017.04	0.0850892
AX-85042257	91073024	1	0.712657	-1.30333	-0.494893	0.0084493	0.468987	0.531013	2017.04	0.0419461
AX-85042258	93168867	1	0.834166	-0.404704	-0.222645	0.0691086	0.431973	0.568027	2017.04	0.00398489
AX-85042259	1388712	10	NA	NA	NA	NA	NA	NA	NA	NA
AX-85042263	76114481	10	NA	NA	NA	NA	NA	NA	NA	NA
AX-85042265	89850863	10	NA	NA	NA	NA	NA	NA	NA	NA
AX-85042266	94955548	10	0.229187	-1.55114	-0.529053	0.00336875	0.336733	0.663267	2017.04	0.0532833
AX-85042268	12173744	11	0.258052	-1.68493	-0.569585	0.00309474	0.70196	0.29804	2017.04	0.0588931
AX-85042270	31758358	11	NA	NA	NA	NA	NA	NA	NA	NA
AX-85042273	91015287	11	NA	NA	NA	NA	NA	NA	NA	NA
AX-85042275	5593535	12	0.534535	-1.17169	-0.414094	0.00466184	0.494478	0.505522	2017.04	0.0340271
AX-85042277	65300078	12	0.360704	1.21745	0.427958	0.00444416	0.37787	0.62213	2017.04	0.0345492
AX-85042279	31364104	13	0.155526	-1.49521	-0.492126	0.0023794	0.519506	0.480494	2017.04	0.0553349
AX-85042281	45645173	13	0.805246	0.529266	0.260382	0.042088	0.560455	0.439545	2017.04	0.00684237
AX-85042283	71728635	13	NA	NA	NA	NA	NA	NA	NA	NA
AX-85042287	39957182	14	0.501335	-1.54255	-0.567366	0.00655202	0.566417	0.433583	2017.04	0.0579433
AX-85042290	5834873	14	NA	NA	NA	NA	NA	NA	NA	NA
AX-85042291	65289574	14	0.901828	-0.293425	-0.188932	0.120407	0.444016	0.555984	2017.04	0.00210751
AX-85042294	47270976	15	0.425507	18.395	5.67295	0.00118455	0.000633716	0.999366	2017.04	0.0212487
AX-85042295	55844309	15	0.496123	-1.47855	-0.547976	0.00697152	0.495331	0.504669	2017.04	0.0541862
AX-85042298	29254315	16	0.352352	1.164	0.411767	0.00470079	0.525356	0.474644	2017.04	0.0335
AX-85042299	31530590	16	0.239021	1.49045	0.490683	0.0023855	0.633185	0.366815	2017.04	0.0511596
AX-85042301	50499434	16	0.850568	-0.428804	-0.229946	0.0622097	0.534065	0.465935	2017.04	0.00453681
AX-85042303	30289091	17	0.334264	-1.43324	-0.493335	0.00367004	0.454543	0.545457	2017.04	0.0504998
AX-85042304	48701146	17	0.934169	-0.298415	-0.190444	0.117128	0.412225	0.587775	2017.04	0.00213944
AX-85042307	25031482	18	NA	NA	NA	NA	NA	NA	NA	NA
AX-85042309	36431944	18	0.99946	0.00146923	0.100482	0.988334	0.358698	0.641302	2017.04	4.92365e-08
AX-85042310	38578401	18	0.922827	0.211609	0.164145	0.197344	0.505132	0.494868	2017.04	0.00110988
AX-85042311	41125867	18	0.439234	1.62059	0.591009	0.0061052	0.632598	0.367402	2017.04	0.0605246
AX-85042312	52106801	18	NA	NA	NA	NA	NA	NA	NA	NA
AX-85042313	53352352	18	0.96783	-0.1007	-0.130545	0.440478	0.366019	0.633981	2017.04	0.000233323
AX-85042315	65922251	18	0.54922	-1.3527	-0.509849	0.00797467	0.420791	0.579209	2017.04	0.0442202
AX-85042316	24717612	19	0.0793899	1.80834	0.586991	0.00206517	0.264746	0.735254	2017.04	0.0631164
AX-85042318	29272425	19	NA	NA	NA	NA	NA	NA	NA	NA
AX-85042319	117639161	2	NA	NA	NA	NA	NA	NA	NA	NA
AX-85042320	118762821	2	0.632141	-1.0828	-0.428081	0.0114247	0.778111	0.221889	2017.04	0.020072
AX-85042322	69934941	2	0.00981671	-1.70158	-0.545409	0.00180964	0.698771	0.301229	2017.04	0.0604294
AX-85042323	77727908	2	NA	NA	NA	NA	NA	NA	NA	NA
AX-85042324	81721433	2	NA	NA	NA	NA	NA	NA	NA	NA
AX-85042325	88224011	2	0.229877	1.57723	0.536956	0.00331033	0.418323	0.581677	2017.04	0.06002
AX-85042326	25097733	20	0.251556	36.9857	11.3052	0.00106951	0.000649542	0.99935	2017.04	0.0880458
AX-85042327	38130743	20	0.135748	-2.04139	-0.657596	0.00190713	0.347924	0.652076	2017.04	0.0937454
AX-85042328	47915115	20	0.99734	-0.0074693	-0.1023	0.941795	0.404449	0.595551	2017.04	1.33247e-06
AX-85042329	59953974	20	NA	NA	NA	NA	NA	NA	NA	NA
AX-85042330	66544442	20	0.282723	1.44317	0.476359	0.00244892	0.52849	0.47151	2017.04	0.0514608
AX-85042331	69259037	20	0.553814	1.24893	0.478411	0.00903885	0.520695	0.479305	2017.04	0.0386
AX-85042334	55087610	21	0.265279	1.42749	0.491592	0.00368651	0.450167	0.549833	2017.04	0.0500111
AX-85042336	8575368	21	0.0165628	2.00046	0.645195	0.00193161	0.656861	0.343139	2017.04	0.0894371
AX-85042338	41342984	22	0.344677	-1.25269	-0.438635	0.00429173	0.677233	0.322767	2017.04	0.0340117
AX-85042339	50053565	22	0.756859	0.833846	0.352657	0.0180562	0.518597	0.481403	2017.04	0.0172117
AX-85042341	23276118	23	NA	NA	NA	NA	NA	NA	NA	NA
AX-85042342	24748148	23	NA	NA	NA	NA	NA	NA	NA	NA
AX-85042346	20026397	24	NA	NA	NA	NA	NA	NA	NA	NA
AX-85042348	37926001	24	NA	NA	NA	NA	NA	NA	NA	NA
AX-85042352	21046493	25	NA	NA	NA	NA	NA	NA	NA	NA
AX-85042353	36792872	25	0.464511	1.56772	0.574992	0.00640073	0.643227	0.356773	2017.04	0.0559255
AX-85042355	50090421	26	0.320833	13.4071	4.12092	0.00114023	0.00418107	0.995819	2017.04	0.0742083
AX-85042357	43612214	27	0.570103	1.36686	0.51414	0.00784789	0.439613	0.560387	2017.04	0.0456377
AX-85042359	4061535	28	NA	NA	NA	NA	NA	NA	NA	NA
AX-85042360	4463234	28	0.990894	-0.0256375	-0.107804	0.812024	0.762642	0.237358	2017.04	1.17975e-05
AX-85042361	30097288	29	NA	NA	NA	NA	NA	NA	NA	NA
AX-85042362	43973466	29	0.0357806	-1.77753	-0.577656	0.00208997	0.51931	0.48069	2017.04	0.078206
AX-85042363	44314658	29	0.0491271	4.03877	1.2827	0.0016403	0.0366571	0.963343	2017.04	0.0571153
AX-85042365	10343042	3	0.307124	-19.2705	-5.93819	0.00117379	0.000603736	0.999396	2017.04	0.0222169
AX-85042368	16671263	3	0.630287	-1.13113	-0.442723	0.0106205	0.486559	0.513441	2017.04	0.0316932
AX-85042369	24314084	3	0.710801	-0.787636	-0.338658	0.0200315	0.688819	0.311181	2017.04	0.0131851
AX-85042370	44649282	3	0.757943	1.27006	0.484812	0.00880086	0.508382	0.491618	2017.04	0.0399743
AX-85042375	84395169	3	NA	NA	NA	NA	NA	NA	NA	NA
AX-85042377	99226608	3	NA	NA	NA	NA	NA	NA	NA	NA
AX-85042379	34116802	4	0.0499254	1.7938	0.582585	0.00207675	0.441449	0.558551	2017.04	0.0786693
AX-85042380	36461673	4	NA	NA	NA	NA	NA	NA	NA	NA
AX-85042382	97859809	4	NA	NA	NA	NA	NA	NA	NA	NA
AX-85042383	104858650	5	0.358199	1.32037	0.459138	0.00403069	0.682398	0.317602	2017.04	0.0374649
AX-85042384	107409131	5	0.654007	0.984841	0.398403	0.013437	0.51019	0.48981	2017.04	0.0240329
AX-85042385	107884251	5	0.310274	-1.31151	-0.456455	0.00406271	0.382501	0.617499	2017.04	0.0402834
AX-85042386	10895809	5	0.950562	0.136628	0.141429	0.334018	0.587908	0.412092	2017.04	0.000448433
AX-85042389	11626540	5	0.850859	-0.711015	-0.315445	0.0241957	0.538445	0.461555	2017.04	0.0124577
AX-85042390	62881170	5	0.92864	0.201107	0.160964	0.211522	0.455558	0.544442	2017.04	0.000994632
AX-85042393	14970990	6	0.894343	-0.65454	-0.298335	0.0282372	0.59993	0.40007	2017.04	0.0101959
AX-85042397	64107472	6	NA	NA	NA	NA	NA	NA	NA	NA
AX-85042398	90317418	6	NA	NA	NA	NA	NA	NA	NA	NA
AX-85042403	53793211	7	0.5073	-1.43403	-0.534488	0.00729662	0.451243	0.548757	2017.04	0.0504917
AX-85042406	100520422	8	0.761848	-0.734384	-0.322525	0.0227871	0.556807	0.443193	2017.04	0.0131965
AX-85042407	10807693	8	0.746691	0.703348	0.313122	0.0246884	0.389167	0.610833	2017.04	0.0116604
AX-85042411	66744445	8	0.973959	0.0718134	0.121793	0.555436	0.452761	0.547239	2017.04	0.000126699
AX-85042416	14014263	9	0.481731	-1.65019	-0.599975	0.00595178	0.496367	0.503633	2017.04	0.0674992
AX-85042420	86094747	9	NA	NA	NA	NA	NA	NA	NA	NA
AX-85042423	109904410	30	0.0600847	-1.6521	-0.539655	0.00220311	0.480697	0.519303	2017.04	0.0675582
AX-85042424	123686741	30	NA	NA	NA	NA	NA	NA	NA	NA
AX-85042429	28245735	30	0.379455	-1.22391	-0.429916	0.00441527	0.496715	0.503285	2017.04	0.0371309
AX-85042432	92816222	30	NA	NA	NA	NA	NA	NA	NA	NA
AX-85042433	102610326	1	NA	NA	NA	NA	NA	NA	NA	NA
AX-85042436	140267375	1	0.648409	1.02209	0.409687	0.0126027	0.419922	0.580078	2017.04	0.0252317
AX-85042439	69081018	1	0.607181	-1.17032	-0.454596	0.0100407	0.553736	0.446264	2017.04	0.0335599
AX-85042443	24446526	10	NA	NA	NA	NA	NA	NA	NA	NA
AX-85042445	60743338	10	NA	NA	NA	NA	NA	NA	NA	NA
AX-85042446	92419097	10	NA	NA	NA	NA	NA	NA	NA	NA
AX-85042447	94914966	10	0.0288104	-4.33813	-1.35341	0.00134909	0.0423391	0.957661	2017.04	0.0756611
AX-85042451	25313667	11	NA	NA	NA	NA	NA	NA	NA	NA
AX-85042452	42310419	11	0.881374	-0.327147	-0.199149	0.100439	0.547104	0.452896	2017.04	0.00262948
AX-85042453	44388469	11	0.861416	-0.40205	-0.221841	0.0699349	0.551546	0.448454	2017.04	0.00396436
AX-85042454	44708150	11	0.286378	-1.69626	-0.553034	0.00216087	0.308845	0.691155	2017.04	0.0608995
AX-85042455	54881980	11	0.93111	-0.225375	-0.168316	0.180571	0.626632	0.373368	2017.04	0.00117835
AX-85042457	95534138	11	0.800282	-0.62665	-0.289886	0.0306402	0.53668	0.46332	2017.04	0.00968191
AX-85042459	22294809	12	0.807706	-0.65806	-0.299402	0.027955	0.579622	0.420378	2017.04	0.0104624
AX-85042461	32643898	12	NA	NA	NA	NA	NA	NA	NA	NA
AX-85042464	90490811	12	NA	NA	NA	NA	NA	NA	NA	NA
AX-85042465	9401079	12	0.382779	1.94371	0.688901	0.00478044	0.677871	0.322129	2017.04	0.0818003
AX-85042471	64360712	13	0.251265	1.7338	0.58439	0.00300871	0.682135	0.317865	2017.04	0.0646284
AX-85042472	23787016	14	0.340048	1.85681	0.621657	0.00281854	0.585342	0.414658	2017.04	0.0829751
AX-85042479	2640488	16	0.302524	-1.57906	-0.537512	0.00330632	0.623473	0.376527	2017.04	0.05804
AX-85042480	30657234	16	0.988712	0.0314332	0.10956	0.774185	0.666572	0.333428	2017.04	2.17742e-05
AX-85042482	45794372	16	0.0453135	-1.81831	-0.590012	0.00205737	0.459213	0.540787	2017.04	0.0814126
AX-85042483	49673178	16	0.758267	-0.790976	-0.33967	0.0198769	0.535928	0.464072	2017.04	0.0154288
AX-85042484	59033788	16	NA	NA	NA	NA	NA	NA	NA	NA
AX-85042485	7100668	16	0.237856	-1.89448	-0.63307	0.0027668	0.54938	0.45062	2017.04	0.0881003
AX-85042486	71430339	16	0.881165	0.364978	0.21061	0.0831034	0.51736	0.48264	2017.04	0.00329809
AX-85042487	75670723	16	0.497636	1.60059	0.584949	0.00621364	0.387495	0.612505	2017.04	0.0602907
AX-85042489	3159956	17	NA	NA	NA	NA	NA	NA	NA	NA
AX-85042490	40129890	17	NA	NA	NA	NA	NA	NA	NA	NA
AX-85042491	49387827	17	0.663836	1.02326	0.410041	0.0125781	0.585524	0.414476	2017.04	0.0251957
AX-85042496	50580420	18	0.458375	-1.65748	-0.602186	0.00591518	0.557292	0.442708	2017.04	0.0672069
AX-85042499	18860455	19	0.448017	-1.71359	-0.619183	0.00564883	0.653901	0.346099	2017.04	0.065893
AX-85042500	26428878	19	NA	NA	NA	NA	NA	NA	NA	NA
AX-85042501	30459850	19	NA	NA	NA	NA	NA	NA	NA	NA
AX-85042504	44183321	19	0.969337	-0.475086	-0.243968	0.0514953	0.355075	0.644925	2017.04	0.00512494
AX-85042505	5127711	19	NA	NA	NA	NA	NA	NA	NA	NA
AX-85042509	105848095	2	NA	NA	NA	NA	NA	NA	NA	NA
AX-85042510	120609193	2	0.358355	-1.44007	-0.495403	0.00365072	0.395508	0.604492	2017.04	0.0491618
AX-85042512	23353146	2	NA	NA	NA	NA	NA	NA	NA	NA
AX-85042515	84446551	2	0.930779	-0.257962	-0.178188	0.147703	0.697601	0.302399	2017.04	0.00139192
AX-85042516	99748581	2	0.223642	-1.69246	-0.571866	0.00308105	0.688549	0.311451	2017.04	0.0609081
AX-85042518	53031702	20	0.170671	-1.29645	-0.43191	0.00268501	0.550328	0.449672	2017.04	0.0412425
AX-85042520	23806434	21	0.749092	0.841327	0.354924	0.0177668	0.630393	0.369607	2017.04	0.0163529
AX-85042522	34585435	21	NA	NA	NA	NA	NA	NA	NA	NA
AX-85042523	40428381	21	0.916952	-0.247436	-0.175	0.157384	0.372069	0.627931	2017.04	0.00141833
AX-85042525	51499827	21	0.573217	-1.25105	-0.479053	0.00901443	0.631197	0.368803	2017.04	0.0361263
AX-85042527	32043907	23	NA	NA	NA	NA	NA	NA	NA	NA
AX-85042528	20716941	24	0.159666	-1.83456	-0.614917	0.00285042	0.583077	0.416923	2017.04	0.081126
AX-85042534	3563995	25	0.0325955	10.2605	3.1384	0.00107802	0.00584976	0.99415	2017.04	0.0607071
AX-85042535	17423862	26	0.264025	1.49065	0.510728	0.00351513	0.356661	0.643339	2017.04	0.0505549
AX-85042536	28661704	26	0.71379	0.791606	0.33986	0.019848	0.487563	0.512437	2017.04	0.015524
AX-85042540	19342058	28	0.730526	-0.829029	-0.351198	0.0182467	0.658022	0.341978	2017.04	0.0153353
AX-85042541	4790978	28	0.39848	-1.19348	-0.420697	0.0045552	0.367076	0.632924	2017.04	0.0328135
AX-85042542	7240952	28	0.792234	0.573207	0.273695	0.0362306	0.600255	0.399745	2017.04	0.00781729
AX-85042544	46751716	29	0.894648	-0.307832	-0.193297	0.111265	0.694454	0.305546	2017.04	0.00199371
AX-85042546	117456750	3	0.86732	-1.04727	-0.417315	0.0120891	0.57358	0.42642	2017.04	0.0265987
AX-85042549	15000183	3	0.567189	1.27181	0.485343	0.00878167	0.339434	0.660566	2017.04	0.035961
AX-85042550	1995004	3	NA	NA	NA	NA	NA	NA	NA	NA
AX-85042552	74633604	3	NA	NA	NA	NA	NA	NA	NA	NA
AX-85042554	94837863	3	0.245708	-1.65657	-0.560993	0.00314784	0.469021	0.530979	2017.04	0.0677646
AX-85042555	112751752	4	0.699195	0.879482	0.366483	0.0164046	0.200156	0.799844	2017.04	0.0122784
AX-85042556	120444884	4	0.674532	-0.864624	-0.361982	0.0169135	0.560858	0.439142	2017.04	0.0182569
AX-85042557	1505800	4	NA	NA	NA	NA	NA	NA	NA	NA
AX-85042558	33464713	4	0.284439	-1.3939	-0.481416	0.00378653	0.502723	0.497277	2017.04	0.0481621
AX-85042561	61267864	4	0.67059	0.924205	0.380032	0.0150194	0.390647	0.609353	2017.04	0.0201606
AX-85042563	90551605	4	0.0739302	1.56726	0.513954	0.00229283	0.69188	0.30812	2017.04	0.0519217
AX-85042564	92437565	4	NA	NA	NA	NA	NA	NA	NA	NA
AX-85042565	93805687	4	NA	NA	NA	NA	NA	NA	NA	NA
AX-85042566	106877092	5	NA	NA	NA	NA	NA	NA	NA	NA
AX-85042567	1137492	5	0.210119	-1.68213	-0.568738	0.00309987	0.578015	0.421985	2017.04	0.0684339
AX-85042568	38579256	5	0.214695	1.80714	0.586628	0.00206612	0.400879	0.599121	2017.04	0.0777728
AX-85042569	85597647	5	NA	NA	NA	NA	NA	NA	NA	NA
AX-85042571	115910577	6	NA	NA	NA	NA	NA	NA	NA	NA
AX-85042577	41796729	6	0.255944	1.487	0.50962	0.0035245	0.377099	0.622901	2017.04	0.0515003
AX-85042578	62766165	6	0.626666	1.14039	0.445528	0.0104781	0.552937	0.447063	2017.04	0.0318763
AX-85042583	108612082	7	NA	NA	NA	NA	NA	NA	NA	NA
AX-85042585	22196242	7	NA	NA	NA	NA	NA	NA	NA	NA
AX-85042587	27787110	7	NA	NA	NA	NA	NA	NA	NA	NA
AX-85042589	44111282	7	0.511659	1.44816	0.497856	0.00362814	0.371951	0.628049	2017.04	0.0485769
AX-85042593	5214671	7	0.708173	0.835035	0.353018	0.0180097	0.513777	0.486223	2017.04	0.0172716
AX-85042594	58002913	7	NA	NA	NA	NA	NA	NA	NA	NA
AX-85042595	61822006	7	0.56413	-1.29585	-0.492625	0.00852604	0.439888	0.560112	2017.04	0.0410242
AX-85042600	4546049	8	0.500955	-1.4462	-0.497261	0.00363358	0.349536	0.650464	2017.04	0.0471507
AX-85042601	51745825	8	0.628362	1.12963	0.442269	0.0106439	0.530308	0.469692	2017.04	0.031516
AX-85042603	61765894	8	0.837199	0.469729	0.242345	0.052591	0.470821	0.529179	2017.04	0.00545088
AX-85042606	83343618	8	0.264147	1.46045	0.501578	0.00359453	0.316635	0.683365	2017.04	0.0457614
AX-85042607	102523926	9	NA	NA	NA	NA	NA	NA	NA	NA
AX-85042608	3051322	9	NA	NA	NA	NA	NA	NA	NA	NA
AX-85042609	46307233	9	0.202676	1.79896	0.604132	0.00290364	0.496002	0.503998	2017.04	0.0802177
AX-85042610	78887055	9	0.231234	1.79583	0.603184	0.00290845	0.393309	0.606691	2017.04	0.076304
AX-85042611	100735642	30	0.628049	-1.15261	-0.449231	0.0102953	0.477291	0.522709	2017.04	0.0328644
AX-85042614	130146816	30	NA	NA	NA	NA	NA	NA	NA	NA
AX-85042615	137127447	30	0.798906	0.652948	0.297853	0.0283663	0.50862	0.49138	2017.04	0.0105653
AX-85042616	143836202	30	NA	NA	NA	NA	NA	NA	NA	NA
AX-85042617	27853120	30	0.777574	0.700668	0.31231	0.0248645	0.482969	0.517031	2017.04	0.0121556
AX-85042619	42914570	30	0.491799	-1.22807	-0.431176	0.0043969	0.517586	0.482414	2017.04	0.0373391
AX-85042621	65251269	30	0.628091	1.06559	0.422865	0.0117382	0.514305	0.485695	2017.04	0.028124
AX-85042622	7068956	30	NA	NA	NA	NA	NA	NA	NA	NA
AX-85042624	85744044	30	0.742446	-0.769794	-0.333252	0.0208913	0.636066	0.363934	2017.04	0.0136016
AX-85042625	97102034	30	NA	NA	NA	NA	NA	NA	NA	NA
AX-85042629	128236869	1	NA	NA	NA	NA	NA	NA	NA	NA
AX-85042634	33035173	1	0.906321	-0.305924	-0.192719	0.11242	0.486537	0.513463	2017.04	0.00231829
AX-85042635	22230295	10	NA	NA	NA	NA	NA	NA	NA	NA
AX-85042637	34270677	10	NA	NA	NA	NA	NA	NA	NA	NA
AX-85042638	38483189	10	NA	NA	NA	NA	NA	NA	NA	NA
AX-85042639	5313516	10	NA	NA	NA	NA	NA	NA	NA	NA
AX-85042644	63382	11	0.879554	-0.361795	-0.209646	0.084393	0.579087	0.420913	2017.04	0.00316356
AX-85042645	69130571	11	NA	NA	NA	NA	NA	NA	NA	NA
AX-85042647	92503055	11	NA	NA	NA	NA	NA	NA	NA	NA
AX-85042649	2822805	12	NA	NA	NA	NA	NA	NA	NA	NA
AX-85042652	59734296	12	0.89957	0.264561	0.180188	0.142036	0.665379	0.334621	2017.04	0.00154521
AX-85042653	71600810	12	NA	NA	NA	NA	NA	NA	NA	NA
AX-85042656	27666079	13	0.433363	17.9279	5.53144	0.00119075	0.000526459	0.999474	2017.04	0.016769
AX-85042661	78600877	13	0.169626	-1.764	-0.59354	0.00295872	0.267852	0.732148	2017.04	0.0605069
AX-85042662	27757035	14	0.468592	1.52435	0.520935	0.00343163	0.501691	0.498309	2017.04	0.0575992
AX-85042666	46017565	14	0.498199	1.56196	0.573247	0.00643471	0.373074	0.626926	2017.04	0.0565807
AX-85042667	56860698	14	0.0577279	-1.71065	-0.557394	0.0021477	0.454106	0.545894	2017.04	0.0719286
AX-85042668	66171745	14	0.862043	-0.381525	-0.215623	0.0768257	0.585431	0.414569	2017.04	0.00350295
AX-85042672	23126986	15	0.736885	0.832219	0.352164	0.0181202	0.598991	0.401009	2017.04	0.0164954
AX-85042673	26004422	15	0.138848	1.51489	0.498087	0.00235471	0.331448	0.668552	2017.04	0.0504226
AX-85042677	43768883	16	0.252987	-1.5662	-0.533616	0.00333469	0.436611	0.563389	2017.04	0.0598293
AX-85042678	49969895	16	NA	NA	NA	NA	NA	NA	NA	NA
AX-85042679	63622775	16	0.668369	1.01928	0.408837	0.0126624	0.452037	0.547963	2017.04	0.025517
AX-85042684	66887784	17	NA	NA	NA	NA	NA	NA	NA	NA
AX-85042686	74802447	17	0.911566	-0.342045	-0.203662	0.0930598	0.57734	0.42266	2017.04	0.00283077
AX-85042690	50067469	18	0.463158	-1.67918	-0.60876	0.00580907	0.619482	0.380518	2017.04	0.0659045
AX-85042691	51941504	18	0.330967	-1.26657	-0.44284	0.00423498	0.554883	0.445117	2017.04	0.0392869
AX-85042693	60881714	18	0.445774	-1.7676	-0.635547	0.00541534	0.247718	0.752282	2017.04	0.0577327
AX-85042695	33076912	19	0.444879	-1.81832	-0.650912	0.0052142	0.386672	0.613328	2017.04	0.0777481
AX-85042696	35238181	19	NA	NA	NA	NA	NA	NA	NA	NA
AX-85042697	44688196	19	0.570781	-1.33436	-0.504292	0.00814491	0.413096	0.586904	2017.04	0.0428033
AX-85042698	51096329	19	0.842869	-0.515224	-0.256128	0.0442636	0.330208	0.669792	2017.04	0.00582149
AX-85042702	122912068	2	NA	NA	NA	NA	NA	NA	NA	NA
AX-85042703	131488709	2	0.452037	-1.30874	-0.455617	0.00407283	0.301795	0.698205	2017.04	0.0357865
AX-85042704	14978783	2	0.750147	0.706023	0.313933	0.0245147	0.781559	0.218441	2017.04	0.00843818
AX-85042705	41011974	2	0.407853	1.78391	0.640487	0.00534885	0.440706	0.559294	2017.04	0.0777767
AX-85042706	65746400	2	0.646063	1.04523	0.416699	0.0121292	0.549662	0.450338	2017.04	0.0268148
AX-85042707	71614478	2	NA	NA	NA	NA	NA	NA	NA	NA
AX-85042712	44837604	20	0.275959	-1.65808	-0.541469	0.00219721	0.386463	0.613537	2017.04	0.0646363
AX-85042713	48540967	20	0.543382	-1.72995	-0.624141	0.00557583	0.526452	0.473548	2017.04	0.0739787
AX-85042714	5350688	20	NA	NA	NA	NA	NA	NA	NA	NA
AX-85042715	54863032	20	0.552718	1.33047	0.503115	0.00818186	0.5767	0.4233	2017.04	0.0428475
AX-85042716	60710146	20	0.121835	1.95703	0.652022	0.00268667	0.367713	0.632287	2017.04	0.0882946
AX-85042717	68832898	20	0.634311	-1.8817	-0.670114	0.00498455	0.534014	0.465986	2017.04	0.0873657
AX-85042718	777947	20	0.0748381	-1.9983	-0.64454	0.00193294	0.595339	0.404661	2017.04	0.0953874
AX-85042719	23341600	21	NA	NA	NA	NA	NA	NA	NA	NA
AX-85042722	66041632	21	NA	NA	NA	NA	NA	NA	NA	NA
AX-85042723	11222063	22	NA	NA	NA	NA	NA	NA	NA	NA
AX-85042725	1680328	22	0.494634	1.86362	0.664638	0.00504776	0.631545	0.368455	2017.04	0.0801345
AX-85042726	57180051	22	0.468226	1.77493	0.637768	0.00538523	0.618793	0.381207	2017.04	0.073686
AX-85042728	31814183	23	0.900201	-0.304045	-0.19215	0.113574	0.494967	0.505033	2017.04	0.00229132
AX-85042729	33270488	23	0.238204	-1.88162	-0.629176	0.00278414	0.621696	0.378304	2017.04	0.0825657
AX-85042731	48328621	23	0.704286	0.823435	0.349503	0.0184722	0.529419	0.470581	2017.04	0.0167497
AX-85042734	13928005	24	NA	NA	NA	NA	NA	NA	NA	NA
AX-85042735	1723258	24	0.426823	1.70769	0.617396	0.00567563	0.389239	0.610761	2017.04	0.0687416
AX-85042736	50609431	24	0.864705	-0.430955	-0.230598	0.0616428	0.559055	0.440945	2017.04	0.00453959
AX-85042742	3184119	25	NA	NA	NA	NA	NA	NA	NA	NA
AX-85042743	32654822	25	0.352481	1.33155	0.462526	0.00399111	0.560769	0.439231	2017.04	0.0433019
AX-85042744	3520188	25	NA	NA	NA	NA	NA	NA	NA	NA
AX-85042746	5961583	25	NA	NA	NA	NA	NA	NA	NA	NA
AX-85042749	39941160	26	NA	NA	NA	NA	NA	NA	NA	NA
AX-85042752	28457194	27	0.21389	-1.30185	-0.433544	0.00267508	0.525045	0.474955	2017.04	0.0419067
AX-85042753	6031748	27	0.446048	-1.1522	-0.408191	0.00476209	0.55384	0.44616	2017.04	0.0325271
AX-85042756	2018277	29	0.502927	2.85046	0.90271	0.00159036	0.0580658	0.941934	2017.04	0.0440642
AX-85042757	23089838	29	0.41734	-1.21023	-0.42577	0.00447696	0.525244	0.474756	2017.04	0.0362142
AX-85042758	24837212	29	0.96068	-0.124108	-0.137636	0.367212	0.631331	0.368669	2017.04	0.000355471
AX-85042759	33208747	29	0.836143	-0.458188	-0.238849	0.0550705	0.385664	0.614336	2017.04	0.00493194
AX-85042760	38456148	29	0.92141	-0.53351	-0.261668	0.041462	0.435417	0.564583	2017.04	0.00693797
AX-85042761	43568964	29	0.191404	1.67723	0.567254	0.00310891	0.357584	0.642416	2017.04	0.0640761
AX-85042762	104995058	3	0.679468	1.86193	0.664123	0.00505379	0.504035	0.495965	2017.04	0.0859313
AX-85042763	110264753	3	0.68882	0.878065	0.366054	0.016452	0.340963	0.659037	2017.04	0.0171785
AX-85042764	15977699	3	0.808376	0.558858	0.269347	0.0379997	0.354063	0.645937	2017.04	0.00708252
AX-85042765	34611430	3	NA	NA	NA	NA	NA	NA	NA	NA
AX-85042766	35177206	3	NA	NA	NA	NA	NA	NA	NA	NA
AX-85042767	93505147	3	0.010294	-3.29395	-1.05705	0.00183219	0.0527994	0.947201	2017.04	0.0538046
AX-85042768	96363421	3	NA	NA	NA	NA	NA	NA	NA	NA
AX-85042769	109300722	4	NA	NA	NA	NA	NA	NA	NA	NA
AX-85042770	12687024	4	NA	NA	NA	NA	NA	NA	NA	NA
AX-85042771	16051148	4	NA	NA	NA	NA	NA	NA	NA	NA
AX-85042773	43737639	4	0.915945	-0.223461	-0.167736	0.182788	0.495884	0.504116	2017.04	0.00123774
AX-85042774	45802130	4	0.534108	1.25065	0.438018	0.00430021	0.663041	0.336959	2017.04	0.0346503
AX-85042776	62249258	4	0.965119	-0.134618	-0.14082	0.339096	0.565791	0.434209	2017.04	0.000441441
AX-85042778	86701172	4	0.246448	-1.57575	-0.53651	0.00331356	0.599367	0.400633	2017.04	0.0591195
AX-85042781	102002883	5	NA	NA	NA	NA	NA	NA	NA	NA
AX-85042782	10294664	5	0.854548	-0.401574	-0.221697	0.0700844	0.320285	0.679715	2017.04	0.00348105
AX-85042784	119996750	5	0.375612	-1.29517	-0.451506	0.00412337	0.49929	0.50071	2017.04	0.0415825
AX-85042785	13156608	5	0.0957488	-1.47479	-0.485938	0.00240593	0.436302	0.563698	2017.04	0.0530405
AX-85042786	33363194	5	0.728186	-1.62998	-0.593854	0.00605564	0.72289	0.27711	2017.04	0.0527722
AX-85042787	44986696	5	0.178817	-1.83315	-0.61449	0.00285247	0.527327	0.472673	2017.04	0.0830523
AX-85042793	82012204	5	0.62867	-1.24247	-0.476454	0.00911406	0.670002	0.329998	2017.04	0.0338434
AX-85042795	24194935	6	NA	NA	NA	NA	NA	NA	NA	NA
AX-85042797	70272944	6	0.740008	0.717145	0.317302	0.0238129	0.50099	0.49901	2017.04	0.0127487
AX-85042798	7065508	6	NA	NA	NA	NA	NA	NA	NA	NA
AX-85042799	71943859	6	0.404359	1.83747	0.656715	0.00514238	0.56106	0.43894	2017.04	0.0824463
AX-85042800	72203845	6	0.326497	-1.25817	-0.440295	0.00426911	0.424952	0.575048	2017.04	0.0383563
AX-85042802	33496110	7	0.932992	-0.742449	-0.324968	0.0223314	0.521663	0.478337	2017.04	0.0136387
AX-85042803	46251276	7	NA	NA	NA	NA	NA	NA	NA	NA
AX-85042804	62704489	7	0.534766	-1.50816	-0.556946	0.00677092	0.374222	0.625778	2017.04	0.052815
AX-85042805	67922450	7	0.842136	0.483823	0.246615	0.0497793	0.553667	0.446333	2017.04	0.00573582
AX-85042806	69583338	7	0.827619	-0.536391	-0.262541	0.0410449	0.606857	0.393143	2017.04	0.00680635
AX-85042808	97932729	7	0.875581	0.339891	0.203009	0.0940794	0.599088	0.400912	2017.04	0.00275127
AX-85042814	7988664	8	NA	NA	NA	NA	NA	NA	NA	NA
AX-85042815	19815565	9	NA	NA	NA	NA	NA	NA	NA	NA
AX-85042817	55404649	9	0.572461	1.28207	0.488451	0.00867079	0.328585	0.671415	2017.04	0.0359565
AX-85042818	73508446	9	0.642231	0.987477	0.399201	0.0133748	0.299652	0.700348	2017.04	0.0202908
AX-85042819	80758742	9	0.511006	-1.34769	-0.447433	0.0025949	0.650172	0.349828	2017.04	0.0409617
AX-85042820	97898227	9	0.101462	1.59842	0.523394	0.00225847	0.452669	0.547331	2017.04	0.0627665
AX-85042821	101541704	30	NA	NA	NA	NA	NA	NA	NA	NA
AX-85042822	106184835	30	NA	NA	NA	NA	NA	NA	NA	NA
AX-85042823	111383025	30	0.730397	-0.806356	-0.344329	0.0191901	0.575562	0.424438	2017.04	0.0157498
AX-85042824	114994120	30	0.645479	-1.10162	-0.433782	0.0110988	0.527421	0.472579	2017.04	0.0299923
AX-85042825	115615174	30	0.540149	1.62267	0.591638	0.00609418	0.582808	0.417192	2017.04	0.0634797
AX-85042826	121685333	30	0.994557	0.0157551	0.10481	0.880512	0.542628	0.457372	2017.04	6.1084e-06
AX-85042827	13281084	30	0.0188362	-4.11661	-1.30628	0.00162496	0.0559786	0.944021	2017.04	0.0887968
AX-85042828	13665982	30	NA	NA	NA	NA	NA	NA	NA	NA
AX-85042829	144073191	30	0.75248	-1.10507	-0.434826	0.011041	0.512513	0.487487	2017.04	0.0302523
AX-85042836	83468984	30	NA	NA	NA	NA	NA	NA	NA	NA
AX-85042837	97162054	30	0.394863	-1.88158	-0.670079	0.00498496	0.710988	0.289012	2017.04	0.072134
AX-85042838	104165459	1	NA	NA	NA	NA	NA	NA	NA	NA
AX-85042839	106461575	1	NA	NA	NA	NA	NA	NA	NA	NA
AX-85042843	140406048	1	0.530468	-1.22135	-0.42914	0.00442667	0.590669	0.409331	2017.04	0.0357613
AX-85042844	145850169	1	NA	NA	NA	NA	NA	NA	NA	NA
AX-85042846	155813249	1	NA	NA	NA	NA	NA	NA	NA	NA
AX-85042849	53647940	1	NA	NA	NA	NA	NA	NA	NA	NA
AX-85042856	29046120	10	0.61704	-1.21526	-0.46821	0.00944415	0.477706	0.522294	2017.04	0.0365366
AX-85042857	37869022	10	NA	NA	NA	NA	NA	NA	NA	NA
AX-85042860	51860523	10	NA	NA	NA	NA	NA	NA	NA	NA
AX-85042861	54637333	10	0.85259	1.77441	0.596695	0.00294201	0.737943	0.262057	2017.04	0.0603728
AX-85042863	11903456	11	0.562119	1.26252	0.482529	0.0088844	0.466118	0.533882	2017.04	0.0393309
AX-85042865	22679409	11	0.238916	-1.71537	-0.578807	0.00304038	0.546753	0.453247	2017.04	0.0723028
AX-85042868	65698696	11	0.0728526	2.06845	0.665792	0.0018916	0.676856	0.323144	2017.04	0.0927889
AX-85042873	17796088	12	0.998207	0.0056761	0.101756	0.955516	0.567349	0.432651	2017.04	7.84157e-07
AX-85042874	24379201	12	NA	NA	NA	NA	NA	NA	NA	NA
AX-85042875	26604092	12	0.242715	-1.78921	-0.581195	0.00208045	0.573581	0.426419	2017.04	0.077637
AX-85042876	37250298	12	NA	NA	NA	NA	NA	NA	NA	NA
AX-85042879	33044324	13	0.792307	-0.625415	-0.289512	0.0307539	0.563509	0.436491	2017.04	0.00953955
AX-85042880	42779832	13	NA	NA	NA	NA	NA	NA	NA	NA
AX-85042882	51527150	13	NA	NA	NA	NA	NA	NA	NA	NA
AX-85042885	78149081	13	0.103114	-1.42707	-0.471481	0.00247177	0.510854	0.489146	2017.04	0.050459
AX-85042889	26541555	15	0.840795	1.46591	0.48325	0.00241775	0.534474	0.465526	2017.04	0.0530154
AX-85042890	33692820	15	0.590818	1.5605	0.572804	0.00644341	0.52952	0.47048	2017.04	0.0601542
AX-85042891	38289167	15	0.303616	-1.35243	-0.468852	0.00391966	0.502454	0.497546	2017.04	0.0453392
AX-85042893	69821884	15	NA	NA	NA	NA	NA	NA	NA	NA
AX-85042894	80008874	15	0.103692	-1.42505	-0.470871	0.00247467	0.336655	0.663345	2017.04	0.0449679
AX-85042895	26222354	16	0.965269	-0.996062	-0.401802	0.0131756	0.497955	0.502045	2017.04	0.0245935
AX-85042899	9770563	16	NA	NA	NA	NA	NA	NA	NA	NA
AX-85042901	14558301	17	NA	NA	NA	NA	NA	NA	NA	NA
AX-85042902	59378383	17	NA	NA	NA	NA	NA	NA	NA	NA
AX-85042903	60846418	17	0.353956	-3.51993	-1.12552	0.00176362	0.0484219	0.951578	2017.04	0.0566069
AX-85042906	10322718	18	0.227205	-1.63615	-0.554806	0.00318762	0.483309	0.516691	2017.04	0.0662849
AX-85042910	53469315	18	0.580386	-1.32664	-0.461038	0.00400837	0.55524	0.44476	2017.04	0.043095
AX-85042911	53676048	18	NA	NA	NA	NA	NA	NA	NA	NA
AX-85042912	5758462	18	0.897169	0.295969	0.189703	0.11872	0.393082	0.606918	2017.04	0.00207215
AX-85042913	58244195	18	0.732559	11.0542	3.44902	0.00135042	0.00662442	0.993376	2017.04	0.0797322
AX-85042915	20733735	19	0.821721	-0.515697	-0.256272	0.0441875	0.621034	0.378966	2017.04	0.00620612
AX-85042916	22751437	19	0.681095	-0.990704	-0.400179	0.0132993	0.515163	0.484837	2017.04	0.0243076
AX-85042917	22817940	19	0.428053	-10.0133	-3.07276	0.00111909	0.00477222	0.995228	2017.04	0.0472185
AX-85042918	24687683	19	NA	NA	NA	NA	NA	NA	NA	NA
AX-85042919	44570041	19	0.193898	-1.79147	-0.601863	0.0029152	0.295305	0.704695	2017.04	0.0662227
AX-85042921	10711635	2	0.77124	0.660721	0.300208	0.0277446	0.547564	0.452436	2017.04	0.0107236
AX-85042923	124996211	2	0.174344	1.75174	0.589826	0.00297873	0.478763	0.521237	2017.04	0.0759291
AX-85042925	17274658	2	0.377921	-1.15974	-0.410475	0.00472272	0.428684	0.571316	2017.04	0.0326626
AX-85042926	20754018	2	0.254973	1.67488	0.566541	0.00311328	0.535295	0.464705	2017.04	0.0691915
AX-85042928	52697674	2	NA	NA	NA	NA	NA	NA	NA	NA
AX-85042929	83344475	2	0.682751	-0.884066	-0.367872	0.0162528	0.589011	0.410989	2017.04	0.0187602
AX-85042931	14611296	20	0.854667	0.438371	0.232845	0.0597445	0.380459	0.619541	2017.04	0.00449135
AX-85042933	2123206	20	NA	NA	NA	NA	NA	NA	NA	NA
AX-85042935	36415391	20	NA	NA	NA	NA	NA	NA	NA	NA
AX-85042938	56735964	20	0.462843	1.65845	0.602479	0.00591037	0.530165	0.469835	2017.04	0.0679323
AX-85042939	11976449	21	0.26466	-1.91528	-0.639372	0.00273939	0.669453	0.330547	2017.04	0.0804882
AX-85042940	30376521	21	0.939142	0.23333	0.170726	0.171722	0.56153	0.43847	2017.04	0.00132913
AX-85042942	42869053	21	0.276162	1.37095	0.474464	0.00385881	0.495546	0.504454	2017.04	0.046587
AX-85042943	59537381	21	0.700891	-0.871997	-0.364216	0.0166577	0.555973	0.444027	2017.04	0.0186126
AX-85042945	62164878	21	0.406369	-1.77796	-0.638685	0.00537291	0.593005	0.406995	2017.04	0.0756494
AX-85042946	69329995	21	0.460191	-2.35343	-0.772113	0.00230342	0.798935	0.201065	2017.04	0.0882197
AX-85042947	118573	22	0.717238	-0.80234	-0.343112	0.0193657	0.47818	0.52182	2017.04	0.0159273
AX-85042950	28615971	22	NA	NA	NA	NA	NA	NA	NA	NA
AX-85042951	47420387	22	0.88149	0.465162	0.240962	0.0535521	0.462154	0.537846	2017.04	0.00533296
AX-85042952	50940020	22	0.580469	1.17461	0.455896	0.00998077	0.56448	0.43552	2017.04	0.0336327
AX-85042957	27665918	24	NA	NA	NA	NA	NA	NA	NA	NA
AX-85042958	44448924	24	0.235476	1.64956	0.558871	0.00316133	0.621352	0.378648	2017.04	0.0634785
AX-85042960	9698870	24	NA	NA	NA	NA	NA	NA	NA	NA
AX-85042961	10293518	25	0.0327433	1.80229	0.585157	0.00206996	0.410896	0.589104	2017.04	0.0779626
AX-85042963	14708662	25	0.58687	-1.59077	-0.581973	0.00626838	0.641366	0.358634	2017.04	0.0577145
AX-85042964	17632427	25	0.178689	-1.76141	-0.592755	0.00296291	0.503626	0.496374	2017.04	0.0769045
AX-85042968	16594697	26	NA	NA	NA	NA	NA	NA	NA	NA
AX-85042970	27037259	26	0.6226	-1.12887	-0.442036	0.0106559	0.42222	0.57778	2017.04	0.0308249
AX-85042972	39534049	26	0.0224379	3.23786	1.04006	0.00185102	0.0531568	0.946843	2017.04	0.05232
AX-85042975	14440602	27	0.089076	-1.45715	-0.480596	0.00242961	0.479076	0.520924	2017.04	0.0525418
AX-85042977	32976619	27	0.848356	0.403762	0.22236	0.0694003	0.414395	0.585605	2017.04	0.0039227
AX-85042978	37534799	27	0.981579	0.0525082	0.115944	0.65064	0.633217	0.366783	2017.04	6.34937e-05
AX-85042982	32568104	28	0.95911	-0.112859	-0.134228	0.400462	0.580501	0.419499	2017.04	0.000307551
AX-85042983	45817037	28	0.775078	0.817217	0.34762	0.0187283	0.428832	0.571168	2017.04	0.0162196
AX-85042987	41317828	29	0.11596	-1.63679	-0.535018	0.00221843	0.549473	0.450527	2017.04	0.0657608
AX-85042988	8834752	29	0.925934	1.7755	0.597025	0.00294027	0.3789	0.6211	2017.04	0.0735603
AX-85042990	22098585	3	0.228761	-1.60948	-0.526744	0.00224668	0.413041	0.586959	2017.04	0.0622711
AX-85042991	30310162	3	0.882727	0.328511	0.199562	0.0997305	0.350152	0.649848	2017.04	0.00243491
AX-85042993	57282884	3	0.662176	0.983037	0.397856	0.0134798	0.398129	0.601871	2017.04	0.0229605
AX-85042995	62107264	3	0.69491	0.989636	0.399856	0.0133242	0.524911	0.475089	2017.04	0.0242173
AX-85042996	70713326	3	0.716439	0.845477	0.356181	0.0176096	0.56427	0.43573	2017.04	0.017427
AX-85042997	10406366	4	0.0302378	1.89612	0.613584	0.00199998	0.66471	0.33529	2017.04	0.0794508
AX-85042999	18246224	4	NA	NA	NA	NA	NA	NA	NA	NA
AX-85043000	24710183	4	0.505682	1.64706	0.53813	0.00220811	0.444756	0.555244	2017.04	0.0664263
AX-85043001	30416909	4	0.626351	-1.08435	-0.428551	0.0113972	0.602259	0.397741	2017.04	0.027928
AX-85043002	43681724	4	0.0290265	-3.77155	-1.18176	0.00141554	0.0562009	0.943799	2017.04	0.0748131
AX-85043004	55726941	4	0.416579	1.851	0.660814	0.00509294	0.515966	0.484034	2017.04	0.084845
AX-85043005	56140057	4	0.80927	-0.58568	-0.277473	0.0347929	0.447388	0.552612	2017.04	0.00840892
AX-85043006	7193890	4	0.270004	-1.44854	-0.497969	0.0036271	0.660142	0.339858	2017.04	0.0466777
AX-85043007	78188284	4	0.277171	-1.38999	-0.48023	0.00379862	0.326596	0.673404	2017.04	0.042133
AX-85043012	76423418	5	NA	NA	NA	NA	NA	NA	NA	NA
AX-85043013	92861613	5	0.243845	1.58984	0.540777	0.00328302	0.392223	0.607777	2017.04	0.0597444
AX-85043014	117779967	6	0.553221	1.4002	0.524239	0.00756444	0.429476	0.570524	2017.04	0.0476328
AX-85043019	88790991	6	NA	NA	NA	NA	NA	NA	NA	NA
AX-85043023	17152169	7	0.290534	-1.7345	-0.584605	0.00300751	0.45925	0.54075	2017.04	0.0740817
AX-85043024	53207065	7	NA	NA	NA	NA	NA	NA	NA	NA
AX-85043026	107716619	8	NA	NA	NA	NA	NA	NA	NA	NA
AX-85043027	113273336	8	0.43186	-1.74467	-0.6286	0.00551189	0.536669	0.463331	2017.04	0.0750483
AX-85043028	25304304	8	0.584871	1.32152	0.500403	0.00826825	0.458587	0.541413	2017.04	0.0429946
AX-85043035	87371546	8	0.64233	-1.09513	-0.431816	0.0112093	0.508383	0.491617	2017.04	0.0297211
AX-85043036	87810144	8	0.0248748	-2.62166	-0.833394	0.00165652	0.0656054	0.934395	2017.04	0.0417772
AX-85043037	100219122	9	0.628554	1.74878	0.58893	0.00298361	0.43205	0.56795	2017.04	0.0744097
AX-85043039	23623823	9	0.761481	0.649577	0.296832	0.0286427	0.528818	0.471182	2017.04	0.0104249
AX-85043040	32390179	9	0.0943199	-1.57318	-0.515746	0.00228618	0.571051	0.428949	2017.04	0.0601104
AX-85043041	42148908	9	0.446779	1.72569	0.622849	0.00559467	0.491732	0.508268	2017.04	0.0738006
AX-85043042	97238568	9	NA	NA	NA	NA	NA	NA	NA	NA
AX-85043044	108830698	30	0.382491	-1.29713	-0.452097	0.00411601	0.344513	0.655487	2017.04	0.0376746
AX-85043046	20363803	30	NA	NA	NA	NA	NA	NA	NA	NA
AX-85043047	27390223	30	0.70241	1.55441	0.570957	0.00647988	0.447807	0.552193	2017.04	0.0592414
AX-85043048	33128588	30	0.202743	1.87129	0.626044	0.00279832	0.571594	0.428406	2017.04	0.0850235
AX-85043054	77994925	30	0.708107	-0.840707	-0.354736	0.0177905	0.611538	0.388462	2017.04	0.0166485
AX-85043055	83021634	30	0.108853	1.90031	0.614854	0.00199706	0.529148	0.470852	2017.04	0.0892124
AX-85043056	90001679	30	0.367556	-1.36694	-0.473249	0.00387178	0.633929	0.366071	2017.04	0.0429955
AX-85043057	95779106	30	0.913049	-0.289165	-0.187642	0.123305	0.515528	0.484472	2017.04	0.00207074
AX-85043058	114451078	1	0.0814352	-1.68092	-0.548388	0.00217522	0.522588	0.477412	2017.04	0.0698975
AX-85043059	14116577	1	NA	NA	NA	NA	NA	NA	NA	NA
AX-85043062	398433	1	0.53593	1.46981	0.545328	0.00703304	0.5375	0.4625	2017.04	0.053251
AX-85043064	5855634	1	NA	NA	NA	NA	NA	NA	NA	NA
AX-85043066	71673306	1	NA	NA	NA	NA	NA	NA	NA	NA
AX-85043067	89093080	1	0.659745	14.2305	4.4113	0.00125565	0.000597337	0.999403	2017.04	0.0119872
AX-85043070	16549779	10	NA	NA	NA	NA	NA	NA	NA	NA
AX-85043076	34761	11	0.877106	-0.384209	-0.216436	0.0758712	0.578027	0.421973	2017.04	0.00357012
AX-85043078	39879233	11	0.383429	-1.94821	-0.690264	0.00476635	0.647542	0.352458	2017.04	0.0858939
AX-85043080	46718625	11	0.200969	-1.79162	-0.601907	0.00291497	0.482903	0.517097	2017.04	0.079476
AX-85043081	87904789	11	NA	NA	NA	NA	NA	NA	NA	NA
AX-85043082	92624852	11	0.873349	-0.342803	-0.203892	0.0927048	0.452821	0.547179	2017.04	0.00288709
AX-85043083	28252471	12	0.565122	-1.49196	-0.552037	0.00687923	0.611848	0.388152	2017.04	0.0524169
AX-85043084	31368933	12	0.82393	-1.51057	-0.516763	0.00346514	0.384805	0.615195	2017.04	0.0535613
AX-85043086	45642071	12	0.615358	1.56207	0.532366	0.00334394	0.606445	0.393555	2017.04	0.0577451
AX-85043087	55771192	12	NA	NA	NA	NA	NA	NA	NA	NA
AX-85043090	18201829	13	0.970832	0.110267	0.133443	0.408622	0.468713	0.531287	2017.04	0.00030022
AX-85043092	49287887	13	NA	NA	NA	NA	NA	NA	NA	NA
AX-85043093	50299566	13	0.954181	-0.236756	-0.171764	0.168086	0.594842	0.405158	2017.04	0.0013395
AX-85043097	16954295	14	0.202013	-1.83812	-0.615997	0.00284524	0.493175	0.506825	2017.04	0.0837382
AX-85043098	38668528	14	NA	NA	NA	NA	NA	NA	NA	NA
AX-85043099	56053071	14	NA	NA	NA	NA	NA	NA	NA	NA
AX-85043100	75380600	14	0.710985	0.810214	0.345498	0.0190239	0.542282	0.457718	2017.04	0.0161561
AX-85043103	21789164	15	0.094936	1.4712	0.484851	0.00241069	0.398299	0.601701	2017.04	0.0514337
AX-85043106	73727675	15	0.630112	-1.31997	-0.499932	0.00828344	0.476618	0.523382	2017.04	0.0430953
AX-85043110	37201285	16	0.267261	-1.40395	-0.48446	0.00375592	0.402576	0.597424	2017.04	0.0470053
AX-85043111	4679036	16	NA	NA	NA	NA	NA	NA	NA	NA
AX-85043112	47105516	16	0.757077	-0.934362	-0.38311	0.0147325	0.299392	0.700608	2017.04	0.0181576
AX-85043113	52008173	16	0.947396	-0.144941	-0.143948	0.313982	0.579442	0.420558	2017.04	0.000507615
AX-85043114	54716336	16	0.320838	1.3069	0.455057	0.00407963	0.65534	0.34466	2017.04	0.0382519
AX-85043117	80874235	16	0.105304	1.4258	0.471096	0.0024736	0.470063	0.529937	2017.04	0.0502122
AX-85043120	46793085	17	NA	NA	NA	NA	NA	NA	NA	NA
AX-85043121	52667274	17	0.9672	0.109378	0.133174	0.411466	0.494967	0.505033	2017.04	0.000296529
AX-85043123	68531780	17	0.934772	0.190313	0.157694	0.227489	0.490772	0.509228	2017.04	0.00089752
AX-85043124	26505725	18	0.478652	-1.44022	-0.495448	0.0036503	0.490848	0.509152	2017.04	0.0514003
AX-85043128	16339158	19	0.939623	0.212631	0.164455	0.196031	0.329411	0.670589	2017.04	0.000990288
AX-85043130	43341631	19	0.502313	-1.44488	-0.537777	0.0072146	0.552035	0.447965	2017.04	0.0511907
AX-85043132	9510411	19	NA	NA	NA	NA	NA	NA	NA	NA
AX-85043133	107216420	2	0.614226	1.1902	0.460618	0.00976847	0.583868	0.416132	2017.04	0.0341271
AX-85043134	122511026	2	NA	NA	NA	NA	NA	NA	NA	NA
AX-85043135	126095985	2	NA	NA	NA	NA	NA	NA	NA	NA
AX-85043137	131949306	2	NA	NA	NA	NA	NA	NA	NA	NA
AX-85043138	14910287	2	0.546626	1.47266	0.505278	0.00356188	0.528276	0.471724	2017.04	0.0535883
AX-85043139	21233231	2	0.54081	-1.31749	-0.499183	0.0083077	0.535215	0.464785	2017.04	0.0428147
AX-85043142	41857129	2	0.468224	-1.67066	-0.606178	0.00585027	0.555617	0.444383	2017.04	0.068332
AX-85043143	69508408	2	0.383638	1.16629	0.412458	0.00468914	0.522532	0.477468	2017.04	0.0336497
AX-85043145	11708485	20	0.28359	15.4323	4.77539	0.00123084	0.000590747	0.999409	2017.04	0.0139419
AX-85043150	7110822	20	NA	NA	NA	NA	NA	NA	NA	NA
AX-85043151	1593352	21	0.917141	0.288866	0.187551	0.123512	0.503583	0.496417	2017.04	0.00206836
AX-85043152	22990719	21	0.757571	-0.713128	-0.316085	0.0240626	0.507293	0.492707	2017.04	0.0126037
AX-85043153	35718413	21	0.598414	-1.26084	-0.482019	0.00890322	0.441232	0.558768	2017.04	0.0388628
AX-85043154	42350953	21	NA	NA	NA	NA	NA	NA	NA	NA
AX-85043155	53902180	21	0.0174937	4.32445	1.36925	0.00158714	0.0448398	0.95516	2017.04	0.0794176
AX-85043156	56991349	21	NA	NA	NA	NA	NA	NA	NA	NA
AX-85043157	31895433	22	0.956947	-0.117317	-0.135579	0.386871	0.620844	0.379156	2017.04	0.000321247
AX-85043158	35401749	22	0.574819	-1.43805	-0.535706	0.00726603	0.51209	0.48791	2017.04	0.0512327
AX-85043159	43861359	22	0.625658	-1.06617	-0.423041	0.0117274	0.389186	0.610814	2017.04	0.0267936
AX-85043161	12552246	23	0.966357	-0.0934735	-0.128355	0.466466	0.550619	0.449381	2017.04	0.000214367
AX-85043162	17267876	23	NA	NA	NA	NA	NA	NA	NA	NA
AX-85043165	27512464	23	0.311751	1.30377	0.454109	0.0040912	0.573396	0.426604	2017.04	0.0412281
AX-85043167	52277070	23	NA	NA	NA	NA	NA	NA	NA	NA
AX-85043168	52503495	24	NA	NA	NA	NA	NA	NA	NA	NA
AX-85043172	31494972	25	NA	NA	NA	NA	NA	NA	NA	NA
AX-85043173	3750590	25	0.94872	0.147308	0.144665	0.308549	0.385048	0.614952	2017.04	0.000509477
AX-85043174	857373	25	0.166125	-1.72759	-0.582511	0.00301927	0.338661	0.661339	2017.04	0.0662807
AX-85043176	35740211	26	0.0324901	40.6263	12.3672	0.00101982	0.000524326	0.999476	2017.04	0.0857637
AX-85043177	44651420	26	0.205224	1.63318	0.553908	0.00319351	0.597546	0.402454	2017.04	0.063602
AX-85043178	49603326	26	0.16733	1.83925	0.596356	0.00204133	0.505196	0.494804	2017.04	0.0838475
AX-85043179	37227725	27	0.23019	-1.37601	-0.456014	0.00254884	0.343471	0.656529	2017.04	0.0423354
AX-85043184	35919091	28	0.802498	-0.584153	-0.277011	0.0349642	0.510526	0.489474	2017.04	0.00845504
AX-85043185	37598947	28	0.364617	1.48175	0.508029	0.00353808	0.726133	0.273867	2017.04	0.0432931
AX-85043186	101776449	3	0.735652	0.726146	0.320029	0.0232682	0.449893	0.550107	2017.04	0.0129396
AX-85043188	106113344	3	0.202245	1.59612	0.542679	0.00326964	0.492457	0.507543	2017.04	0.0631371
AX-85043190	113300262	3	0.0405686	-3.21913	-1.03438	0.00185749	0.0547392	0.945261	2017.04	0.053167
AX-85043191	182848	3	0.462652	1.61042	0.587926	0.00615988	0.543522	0.456478	2017.04	0.063801
AX-85043193	59825548	3	0.0608589	1.56152	0.512214	0.00229936	0.44781	0.55219	2017.04	0.0597848
AX-85043194	67560600	3	0.0499456	1.86689	0.604728	0.00202085	0.474988	0.525012	2017.04	0.0861792
AX-85043195	68344707	3	NA	NA	NA	NA	NA	NA	NA	NA
AX-85043196	109985424	4	0.945137	-0.161067	-0.148833	0.279165	0.495564	0.504436	2017.04	0.000643034
AX-85043198	3057636	4	0.990216	-0.39629	-0.220096	0.0717769	0.758526	0.241474	2017.04	0.00285221
AX-85043200	6788076	4	0.651217	1.47639	0.547321	0.00698665	0.442571	0.557429	2017.04	0.0533196
AX-85043203	114967840	5	0.0789415	-1.41404	-0.467535	0.00249074	0.385014	0.614986	2017.04	0.0469442
AX-85043208	82202190	5	NA	NA	NA	NA	NA	NA	NA	NA
AX-85043211	31688407	6	0.922867	0.269826	0.181783	0.137721	0.546452	0.453548	2017.04	0.00178919
AX-85043213	110791566	7	0.358601	-1.62373	-0.551046	0.00321247	0.409456	0.590544	2017.04	0.0632126
AX-85043216	26026195	7	0.714737	1.0581	0.420597	0.0118794	0.493855	0.506145	2017.04	0.0277486
AX-85043217	29299264	7	NA	NA	NA	NA	NA	NA	NA	NA
AX-85043218	32871431	7	NA	NA	NA	NA	NA	NA	NA	NA
AX-85043219	40423191	7	0.797965	-0.581003	-0.276056	0.0353216	0.567645	0.432355	2017.04	0.00821464
AX-85043222	65549049	7	0.360555	1.18407	0.417847	0.00460055	0.60333	0.39667	2017.04	0.0332702
AX-85043224	77931610	7	0.577556	-18.0074	-5.55554	0.00118967	0.000595435	0.999405	2017.04	0.0191334
AX-85043226	93322760	7	0.122188	1.64567	0.537709	0.00220949	0.387338	0.612662	2017.04	0.0637254
AX-85043228	1992108	8	0.0650628	1.70817	0.556642	0.00214995	0.338541	0.661459	2017.04	0.0647873
AX-85043229	26762052	8	NA	NA	NA	NA	NA	NA	NA	NA
AX-85043233	56300392	8	0.805014	-0.797327	-0.341594	0.0195885	0.602487	0.397513	2017.04	0.0150969
AX-85043235	88661740	8	0.374245	-1.91493	-0.680181	0.00487282	0.359604	0.640396	2017.04	0.0837323
AX-85043236	67925881	9	0.0324901	68.7417	20.9259	0.00101982	3.59768e-05	0.999964	2017.04	0.0168563
AX-85043238	80450995	9	0.597236	1.13748	0.444645	0.0105225	0.507235	0.492765	2017.04	0.0320664
AX-85043245	146104120	30	NA	NA	NA	NA	NA	NA	NA	NA
AX-85043246	16222034	30	0.23587	-1.65564	-0.560712	0.00314961	0.438133	0.561867	2017.04	0.0669093
AX-85043247	21562101	30	0.245627	-1.32484	-0.440511	0.00263395	0.537423	0.462577	2017.04	0.0432656
AX-85043248	25319051	30	0.166094	-1.63439	-0.554273	0.00319111	0.513762	0.486238	2017.04	0.066166
AX-85043250	67106773	30	0.249671	1.57372	0.535893	0.00331804	0.452288	0.547712	2017.04	0.0608324
AX-85043252	76255953	30	0.661139	-1.03019	-0.412141	0.0124333	0.539238	0.460762	2017.04	0.0261459
AX-85043258	93528205	30	0.597522	1.205	0.465102	0.00957446	0.359345	0.640655	2017.04	0.0331455
AX-85043259	9414190	30	NA	NA	NA	NA	NA	NA	NA	NA
AX-85043260	104786370	1	NA	NA	NA	NA	NA	NA	NA	NA
AX-85043262	136618498	1	0.00549131	3.42836	1.09777	0.00179009	0.0524387	0.947561	2017.04	0.057909
AX-85043269	101609219	10	0.345285	-1.1816	-0.417096	0.00461265	0.453347	0.546653	2017.04	0.034308
AX-85043271	102711914	10	NA	NA	NA	NA	NA	NA	NA	NA
AX-85043273	13910796	10	0.554517	-1.2276	-0.431033	0.00439898	0.409891	0.590109	2017.04	0.0361433
AX-85043278	33486507	10	NA	NA	NA	NA	NA	NA	NA	NA
AX-85043280	87729044	10	0.17642	1.47716	0.486658	0.00240279	0.238578	0.761422	2017.04	0.0393032
AX-85043283	94883755	10	0.412161	-1.21314	-0.426653	0.00446365	0.464947	0.535053	2017.04	0.0363026
AX-85043284	103147707	11	0.451981	-1.7058	-0.616822	0.00568429	0.696884	0.303116	2017.04	0.060945
AX-85043291	65116716	11	0.424768	-1.20122	-0.423041	0.00451867	0.622613	0.377387	2017.04	0.0336173
AX-85043292	91920526	11	NA	NA	NA	NA	NA	NA	NA	NA
AX-85043293	94314144	11	NA	NA	NA	NA	NA	NA	NA	NA
AX-85043294	27533343	12	0.124286	-1.3116	-0.436498	0.00265741	0.563622	0.436378	2017.04	0.0419533
AX-85043295	34910891	12	NA	NA	NA	NA	NA	NA	NA	NA
AX-85043298	50997431	12	0.297679	-1.38167	-0.47771	0.00382464	0.357286	0.642714	2017.04	0.0434666
AX-85043300	28427455	13	0.966452	-0.150642	-0.145675	0.30109	0.547016	0.452984	2017.04	0.000557559
AX-85043301	34780811	13	0.106864	-1.40353	-0.464351	0.00250639	0.458538	0.541462	2017.04	0.0484957
AX-85043303	45807540	13	0.69478	-0.972614	-0.394698	0.0137321	0.398622	0.601378	2017.04	0.0224856
AX-85043307	18714041	14	0.0385899	-1.85589	-0.601396	0.00202891	0.472756	0.527244	2017.04	0.0851269
AX-85043312	21221426	15	0.408836	-1.74291	-0.628066	0.00551947	0.495225	0.504775	2017.04	0.0752947
AX-85043313	25007617	15	0.0862656	-1.49309	-0.491484	0.00238211	0.509387	0.490613	2017.04	0.0552428
AX-85043314	27169417	15	0.0521013	1.80189	0.585036	0.00207028	0.409294	0.590706	2017.04	0.0778353
AX-85043315	41972711	15	NA	NA	NA	NA	NA	NA	NA	NA
AX-85043316	43586721	15	0.0106444	-3.07185	-0.969783	0.0015372	0.0676525	0.932347	2017.04	0.059017
AX-85043317	45090794	15	0.323198	-1.77799	-0.568558	0.00176489	0.763966	0.236034	2017.04	0.0565223
AX-85043318	58187133	15	0.64203	-1.1742	-0.414855	0.00464926	0.550402	0.449598	2017.04	0.0338299
AX-85043324	55808583	16	0.834349	0.467274	0.241601	0.0531044	0.512511	0.487489	2017.04	0.00540912
AX-85043326	6373535	16	0.136843	1.55384	0.509888	0.00230818	0.580961	0.419039	2017.04	0.0582813
AX-85043328	17485505	17	0.334364	-1.67422	-0.566341	0.00311451	0.612807	0.387193	2017.04	0.0659462
AX-85043329	18249158	17	0.948698	-0.152116	-0.146122	0.297863	0.63045	0.36955	2017.04	0.000534553
AX-85043331	35003673	17	0.0129138	-3.42139	-1.09566	0.00179218	0.0511151	0.948885	2017.04	0.0562966
AX-85043332	46869136	17	0.0517768	1.71579	0.558951	0.00214306	0.479244	0.520756	2017.04	0.0728504
AX-85043334	56993037	17	0.275504	-1.42756	-0.491612	0.00368633	0.482374	0.517626	2017.04	0.0504546
AX-85043337	75056783	17	0.909374	0.246953	0.174853	0.157849	0.462424	0.537576	2017.04	0.00150322
AX-85043338	8958593	17	0.804692	1.93846	0.646394	0.00270975	0.645843	0.354157	2017.04	0.0852217
AX-85043339	10674068	18	0.296216	1.49597	0.512338	0.00350161	0.4633	0.5367	2017.04	0.0551765
AX-85043340	15507658	18	0.425795	-1.81727	-0.650595	0.00521818	0.576436	0.423564	2017.04	0.0799513
AX-85043345	60905844	18	0.23749	1.3873	0.459434	0.00253115	0.40078	0.59922	2017.04	0.04583
AX-85043346	14917056	19	NA	NA	NA	NA	NA	NA	NA	NA
AX-85043347	20493530	19	0.790918	0.920498	0.378909	0.0151266	0.49142	0.50858	2017.04	0.0209977
AX-85043348	50456326	19	0.53534	1.31655	0.498896	0.00831704	0.623121	0.376879	2017.04	0.040361
AX-85043349	50550010	19	NA	NA	NA	NA	NA	NA	NA	NA
AX-85043350	54823092	19	0.741324	0.893313	0.370674	0.0159537	0.3935	0.6065	2017.04	0.0188842
AX-85043351	11026024	2	0.562607	1.232	0.473282	0.00923844	0.510468	0.489532	2017.04	0.0376086
AX-85043352	117616718	2	NA	NA	NA	NA	NA	NA	NA	NA
AX-85043354	131881735	2	NA	NA	NA	NA	NA	NA	NA	NA
AX-85043355	135826176	2	NA	NA	NA	NA	NA	NA	NA	NA
AX-85043357	23061199	2	NA	NA	NA	NA	NA	NA	NA	NA
AX-85043358	30245985	2	NA	NA	NA	NA	NA	NA	NA	NA
AX-85043360	69536296	2	0.86281	0.411785	0.224791	0.0669719	0.490362	0.509638	2017.04	0.0042018
AX-85043364	10830639	20	0.882728	0.319101	0.196711	0.104764	0.516926	0.483074	2017.04	0.00252124
AX-85043366	216559	20	NA	NA	NA	NA	NA	NA	NA	NA
AX-85043368	47207163	20	0.0634434	-1.69325	-0.552123	0.00216366	0.504679	0.495321	2017.04	0.0710655
AX-85043371	2562015	21	0.752171	0.693517	0.310144	0.0253442	0.503365	0.496635	2017.04	0.011922
AX-85043372	3241761	21	0.294028	-1.6751	-0.566608	0.00311287	0.685796	0.314204	2017.04	0.0599519
AX-85043373	3265007	21	0.463021	-1.72879	-0.623789	0.00558096	0.704092	0.295908	2017.04	0.0617427
AX-85043374	66795367	21	0.910724	-0.242943	-0.173638	0.161773	0.611171	0.388829	2017.04	0.00139074
AX-85043375	69022984	21	0.191704	1.27413	0.425146	0.00272728	0.541713	0.458287	2017.04	0.039962
AX-85043376	71014199	21	0.0938932	1.55272	0.509547	0.00230948	0.537466	0.462534	2017.04	0.0594283
AX-85043378	27650341	22	0.182329	-1.66036	-0.542159	0.00219499	0.515519	0.484481	2017.04	0.0682718
AX-85043379	43683996	22	0.761698	-1.03572	-0.413818	0.0123199	0.460377	0.539623	2017.04	0.0264244
AX-85043380	49024407	22	NA	NA	NA	NA	NA	NA	NA	NA
AX-85043381	15952472	24	0.528424	1.45682	0.541391	0.00712654	0.533756	0.466244	2017.04	0.0523697
AX-85043382	2725079	24	0.895265	0.290297	0.187985	0.122526	0.64106	0.35894	2017.04	0.00192274
AX-85043387	51249545	24	NA	NA	NA	NA	NA	NA	NA	NA
AX-85043389	17069223	25	0.570067	1.45383	0.540486	0.00714839	0.363167	0.636833	2017.04	0.0484699
AX-85043392	15240194	26	NA	NA	NA	NA	NA	NA	NA	NA
AX-85043393	16796045	26	0.89268	-0.283559	-0.185943	0.127265	0.648709	0.351291	2017.04	0.00181685
AX-85043394	42342804	26	0.835584	-0.557744	-0.26901	0.0381425	0.374843	0.625157	2017.04	0.00722808
AX-85043395	12257821	27	0.711857	-0.801751	-0.342934	0.0193916	0.551015	0.448985	2017.04	0.0157684
AX-85043396	2883273	27	0.687272	0.85262	0.358345	0.0173443	0.495915	0.504085	2017.04	0.0180193
AX-85043397	44973407	27	NA	NA	NA	NA	NA	NA	NA	NA
AX-85043400	11112622	29	0.103765	-1.38235	-0.457933	0.00253887	0.588875	0.411125	2017.04	0.0458719
AX-85043401	16825446	29	0.342294	1.23497	0.433267	0.00436683	0.41626	0.58374	2017.04	0.0367462
AX-85043402	2092969	29	0.422619	-1.15288	-0.408396	0.00475852	0.429262	0.570738	2017.04	0.032288
AX-85043404	45727676	29	NA	NA	NA	NA	NA	NA	NA	NA
AX-85043407	114454513	3	NA	NA	NA	NA	NA	NA	NA	NA
AX-85043409	12986714	3	0.702228	-1.00816	-0.405466	0.0129039	0.642606	0.357394	2017.04	0.0231452
AX-85043410	69189663	3	0.702878	0.906805	0.374761	0.0155338	0.259685	0.740315	2017.04	0.0156749
AX-85043412	86924738	3	0.0560482	1.97265	0.63677	0.00194897	0.375146	0.624854	2017.04	0.0904469
AX-85043413	1354418	4	0.0594869	-1.74153	-0.56675	0.00212035	0.531996	0.468004	2017.04	0.0748746
AX-85043414	22127204	4	0.25196	1.83613	0.615394	0.00284813	0.675886	0.324114	2017.04	0.0732309
AX-85043415	41603919	4	0.403954	-1.69222	-0.571795	0.00308147	0.538687	0.461313	2017.04	0.0705605
AX-85043416	41977999	4	0.797163	0.547109	0.265788	0.0395479	0.517982	0.482018	2017.04	0.00741037
AX-85043417	47471440	4	NA	NA	NA	NA	NA	NA	NA	NA
AX-85043418	59759322	4	0.482204	1.79183	0.642886	0.00531721	0.595528	0.404472	2017.04	0.0766827
AX-85043419	68146435	4	0.50964	1.56249	0.573405	0.00643162	0.317735	0.682265	2017.04	0.0524765
AX-85043420	73927294	4	0.118314	-1.34573	-0.446839	0.00259818	0.552299	0.447701	2017.04	0.0444009
AX-85043421	91107667	4	0.147546	-1.30357	-0.434068	0.00267192	0.500671	0.499329	2017.04	0.0421236
AX-85043422	107943177	5	0.186571	-1.87958	-0.628557	0.00278693	0.298689	0.701311	2017.04	0.0733781
AX-85043423	11471300	5	0.280485	-1.46765	-0.483776	0.00241542	0.437243	0.562757	2017.04	0.0525537
AX-85043424	116773203	5	NA	NA	NA	NA	NA	NA	NA	NA
AX-85043425	25344101	5	NA	NA	NA	NA	NA	NA	NA	NA
AX-85043426	27970015	5	0.386075	1.843	0.617475	0.0028382	0.568087	0.431913	2017.04	0.0826375
AX-85043427	48833246	5	NA	NA	NA	NA	NA	NA	NA	NA
AX-85043430	76889796	5	NA	NA	NA	NA	NA	NA	NA	NA
AX-85043431	77568754	5	0.0310823	10.3212	3.15678	0.00107732	0.00585462	0.994145	2017.04	0.061478
AX-85043437	10783918	7	NA	NA	NA	NA	NA	NA	NA	NA
AX-85043439	50302381	7	0.11712	-1.63412	-0.53421	0.00222113	0.371657	0.628343	2017.04	0.0618333
AX-85043440	60540571	7	0.287415	-1.42184	-0.489882	0.00370287	0.511253	0.488747	2017.04	0.0500886
AX-85043442	6194826	7	NA	NA	NA	NA	NA	NA	NA	NA
AX-85043443	62641458	7	0.239762	-1.49153	-0.510993	0.0035129	0.523685	0.476315	2017.04	0.0550226
AX-85043444	67723751	7	0.330162	-1.45266	-0.499216	0.00361576	0.597934	0.402066	2017.04	0.0503026
AX-85043445	72244617	7	NA	NA	NA	NA	NA	NA	NA	NA
AX-85043449	106186039	8	0.415995	-1.16167	-0.411061	0.00471275	0.572678	0.427322	2017.04	0.0327453
AX-85043450	15572338	8	NA	NA	NA	NA	NA	NA	NA	NA
AX-85043451	28530285	8	0.83432	0.465134	0.240953	0.0535582	0.432876	0.567124	2017.04	0.00526638
AX-85043452	3865875	8	0.0865729	2.7726	0.879121	0.00161143	0.0627632	0.937237	2017.04	0.0448376
AX-85043456	82334722	8	0.341341	-3.88132	-1.235	0.00167359	0.0583161	0.941684	2017.04	0.082029
AX-85043457	87452591	8	0.69122	-0.908577	-0.375298	0.0154801	0.490523	0.509477	2017.04	0.0204561
AX-85043460	28369869	9	0.0563673	-1.64529	-0.528358	0.00184584	0.675337	0.324663	2017.04	0.0588511
AX-85043462	59989461	9	NA	NA	NA	NA	NA	NA	NA	NA
AX-85043465	107204069	30	NA	NA	NA	NA	NA	NA	NA	NA
AX-85043466	108481273	30	0.520918	1.35632	0.510945	0.00794193	0.474683	0.525317	2017.04	0.0454844
AX-85043469	128084311	30	0.854129	3.50934	1.12231	0.0017666	0.045695	0.954305	2017.04	0.0532504
AX-85043470	130515191	30	0.205539	1.87779	0.628015	0.00278938	0.533771	0.466229	2017.04	0.087009
AX-85043471	132975481	30	0.215981	1.56406	0.532969	0.00333947	0.448654	0.551346	2017.04	0.0600012
AX-85043474	16113860	30	0.526992	-1.27247	-0.444628	0.00421136	0.555962	0.444038	2017.04	0.0396348
AX-85043475	16904511	30	0.989343	-0.0301875	-0.109182	0.782174	0.525203	0.474797	2017.04	2.25322e-05
AX-85043476	26029287	30	0.188223	-1.3608	-0.451406	0.00257326	0.554145	0.445855	2017.04	0.0453652
AX-85043477	36676264	30	0.986029	-0.042185	-0.112817	0.708461	0.603633	0.396367	2017.04	4.22183e-05
AX-85043481	65499727	30	0.74391	-0.706589	-0.314104	0.0244782	0.488724	0.511276	2017.04	0.0123699
AX-85043482	72311456	30	0.615444	1.14813	0.447874	0.0103616	0.339722	0.660278	2017.04	0.0293191
AX-85043483	84435847	30	0.295983	1.32961	0.461939	0.0039979	0.465491	0.534509	2017.04	0.0436144
AX-85043484	118259368	1	0.333642	1.27934	0.446708	0.00418429	0.506588	0.493412	2017.04	0.0405648
AX-85043485	124767427	1	0.146004	1.88395	0.629879	0.00278099	0.382924	0.617076	2017.04	0.0831577
AX-85043490	2785475	1	NA	NA	NA	NA	NA	NA	NA	NA
AX-85043491	72931939	1	0.581149	-1.30769	-0.496212	0.00840528	0.452405	0.547595	2017.04	0.0420058
AX-85043492	78012681	1	0.0958464	1.90048	0.634889	0.00275881	0.257632	0.742368	2017.04	0.0684953
AX-85043493	80178506	1	NA	NA	NA	NA	NA	NA	NA	NA
AX-85043495	14405246	10	NA	NA	NA	NA	NA	NA	NA	NA
AX-85043500	88786705	10	NA	NA	NA	NA	NA	NA	NA	NA
AX-85043501	95697838	10	NA	NA	NA	NA	NA	NA	NA	NA
AX-85043505	71336556	11	0.225031	-1.49552	-0.492219	0.002379	0.498681	0.501319	2017.04	0.0554417
AX-85043506	80874614	11	NA	NA	NA	NA	NA	NA	NA	NA
AX-85043507	8599739	11	NA	NA	NA	NA	NA	NA	NA	NA
AX-85043508	86020097	11	NA	NA	NA	NA	NA	NA	NA	NA
AX-85043509	87046181	11	NA	NA	NA	NA	NA	NA	NA	NA
AX-85043510	88725843	11	0.131828	1.27767	0.42622	0.00272044	0.590065	0.409935	2017.04	0.0391532
AX-85043512	91192317	11	0.632547	1.09202	0.430874	0.0112629	0.466669	0.533331	2017.04	0.0294294
AX-85043515	7204180	12	0.780058	-0.647421	-0.296178	0.0288218	0.409292	0.590708	2017.04	0.0100483
AX-85043516	79656599	12	0.391182	-1.83911	-0.65721	0.00513636	0.462495	0.537505	2017.04	0.0833717
AX-85043522	78038906	13	NA	NA	NA	NA	NA	NA	NA	NA
AX-85043523	79483865	13	0.59214	1.26295	0.482659	0.00887957	0.431777	0.568223	2017.04	0.0388032
AX-85043524	79518783	13	0.28037	-1.37881	-0.476845	0.00383368	0.406862	0.593138	2017.04	0.0454912
AX-85043525	50089791	14	0.558525	1.27793	0.487197	0.0087152	0.400817	0.599183	2017.04	0.0388898
AX-85043526	75013365	14	0.740107	0.836528	0.35347	0.0179515	0.373311	0.626689	2017.04	0.016233
AX-85043527	77418723	14	0.270611	-1.52675	-0.521665	0.00342585	0.477186	0.522814	2017.04	0.0576617
AX-85043528	8499767	14	NA	NA	NA	NA	NA	NA	NA	NA
AX-85043529	923152	14	0.139056	-1.34892	-0.447806	0.00259284	0.609449	0.390551	2017.04	0.0429441
AX-85043533	24101869	15	0.449371	1.72569	0.62285	0.00559465	0.514127	0.485873	2017.04	0.0737622
AX-85043534	30974509	15	0.0642745	-1.67864	-0.547697	0.00217738	0.638515	0.361485	2017.04	0.0644897
AX-85043535	31949343	15	0.952404	0.136514	0.141395	0.334304	0.493909	0.506091	2017.04	0.000461896
AX-85043537	34572266	15	0.0407011	-1.53471	-0.494856	0.00192654	0.495426	0.504574	2017.04	0.058381
AX-85043538	35272444	15	NA	NA	NA	NA	NA	NA	NA	NA
AX-85043539	49468590	15	0.097642	1.43928	0.475179	0.00245438	0.561796	0.438204	2017.04	0.0505658
AX-85043543	77930621	15	0.332906	-1.23402	-0.432979	0.00437094	0.356905	0.643095	2017.04	0.0346567
AX-85043545	151461	16	0.527218	1.79734	0.644558	0.00529539	0.242128	0.757872	2017.04	0.0587785
AX-85043550	78471304	16	0.786531	-0.588979	-0.278473	0.0344273	0.448229	0.551771	2017.04	0.00850693
AX-85043551	81267815	16	NA	NA	NA	NA	NA	NA	NA	NA
AX-85043553	18030181	17	0.0682144	3.69821	1.15954	0.00142584	0.048061	0.951939	2017.04	0.062044
AX-85043555	25424308	17	0.203273	1.79078	0.601655	0.00291626	0.687477	0.312523	2017.04	0.0683189
AX-85043556	26914836	17	0.635776	-1.12147	-0.439796	0.0107729	0.56944	0.43056	2017.04	0.0305755
AX-85043558	58838677	17	0.150334	1.3502	0.448192	0.00259072	0.585991	0.414009	2017.04	0.0438539
AX-85043559	68218170	17	NA	NA	NA	NA	NA	NA	NA	NA
AX-85043560	22000861	18	0.766229	-1.01343	-0.407064	0.0127884	0.557962	0.442038	2017.04	0.025117
AX-85043561	35249330	18	0.674574	1.19147	0.461003	0.00975152	0.523948	0.476052	2017.04	0.0351094
AX-85043562	3822163	18	0.966907	0.108996	0.133058	0.412695	0.321171	0.678829	2017.04	0.00025682
AX-85043563	45994644	18	NA	NA	NA	NA	NA	NA	NA	NA
AX-85043564	50335398	18	NA	NA	NA	NA	NA	NA	NA	NA
AX-85043565	7776198	18	0.206139	-1.74421	-0.587545	0.00299121	0.557244	0.442756	2017.04	0.0744254
AX-85043567	15997651	19	NA	NA	NA	NA	NA	NA	NA	NA
AX-85043568	25760640	19	NA	NA	NA	NA	NA	NA	NA	NA
AX-85043569	35295989	19	NA	NA	NA	NA	NA	NA	NA	NA
AX-85043574	118694907	2	0.970413	-0.0891239	-0.127037	0.482956	0.472814	0.527186	2017.04	0.000196317
AX-85043576	26426221	2	0.363016	1.47265	0.505274	0.00356191	0.577133	0.422867	2017.04	0.05248
AX-85043577	31862514	2	NA	NA	NA	NA	NA	NA	NA	NA
AX-85043579	36890598	2	0.686544	1.12412	0.440598	0.0107307	0.461334	0.538666	2017.04	0.0311368
AX-85043580	42868029	2	0.339986	-1.35239	-0.46884	0.00391979	0.503792	0.496208	2017.04	0.045335
AX-85043581	79412258	2	0.498895	-1.88266	-0.670405	0.00498124	0.492921	0.507079	2017.04	0.087844
AX-85043583	85432339	2	0.795713	-0.631938	-0.291488	0.0301606	0.454473	0.545527	2017.04	0.00981721
AX-85043585	92709827	2	NA	NA	NA	NA	NA	NA	NA	NA
AX-85043586	92987823	2	0.590959	1.64858	0.599487	0.00595992	0.45126	0.54874	2017.04	0.0667308
AX-85043588	20358685	20	0.812701	-1.18986	-0.460515	0.00977301	0.614506	0.385494	2017.04	0.0332544
AX-85043593	6575754	20	0.00551734	-4.03875	-1.2827	0.00164031	0.048312	0.951688	2017.04	0.0743633
AX-85043594	68349962	20	0.329563	1.32222	0.4597	0.00402406	0.534793	0.465207	2017.04	0.0431275
AX-85043598	1435793	21	NA	NA	NA	NA	NA	NA	NA	NA
AX-85043601	56619323	21	0.910004	-0.258313	-0.178295	0.147394	0.448743	0.551257	2017.04	0.00163666
AX-85043602	7000047	21	0.749072	-0.807194	-0.344583	0.0191538	0.386317	0.613683	2017.04	0.0153165
AX-85043603	2624323	22	0.080561	1.63686	0.535039	0.00221836	0.549282	0.450718	2017.04	0.0657715
AX-85043606	47678414	22	0.697372	0.857005	0.359674	0.0171848	0.546829	0.453171	2017.04	0.0180466
AX-85043611	30042392	23	0.891365	-0.332867	-0.200882	0.0975133	0.487321	0.512679	2017.04	0.00274484
AX-85043612	39004997	23	0.7308	-0.747325	-0.326445	0.022063	0.687981	0.312019	2017.04	0.0118875
AX-85043614	16934780	24	NA	NA	NA	NA	NA	NA	NA	NA
AX-85043619	62321862	24	0.619203	1.08108	0.42756	0.0114553	0.450497	0.549503	2017.04	0.0286877
AX-85043620	15577865	25	0.177475	1.8361	0.615383	0.00284818	0.459289	0.540711	2017.04	0.0830151
AX-85043625	27533142	26	NA	NA	NA	NA	NA	NA	NA	NA
AX-85043627	41032824	26	0.460164	-1.6726	-0.606765	0.00584084	0.506061	0.493939	2017.04	0.0693386
AX-85043628	8989428	26	0.993061	0.0468103	0.114218	0.681929	0.426161	0.573839	2017.04	5.31327e-05
AX-85043629	9884522	26	0.107501	1.50856	0.496171	0.00236255	0.706557	0.293443	2017.04	0.0467857
AX-85043630	23789955	27	NA	NA	NA	NA	NA	NA	NA	NA
AX-85043632	32877474	27	0.018366	-3.06488	-0.96767	0.00153874	0.0520878	0.947912	2017.04	0.0459881
AX-85043634	42941031	27	NA	NA	NA	NA	NA	NA	NA	NA
AX-85043636	1386904	28	0.644494	-1.62351	-0.550977	0.00321293	0.623821	0.376179	2017.04	0.0613307
AX-85043639	40337673	28	0.61143	1.16086	0.451728	0.0101754	0.531524	0.468476	2017.04	0.0332722
AX-85043641	25220575	29	0.529806	1.70801	0.617492	0.00567418	0.619029	0.380971	2017.04	0.0682177
AX-85043642	36881144	29	0.776434	0.64731	0.296145	0.028831	0.687133	0.312867	2017.04	0.00893183
AX-85043643	38124108	29	0.606179	-1.36643	-0.514009	0.00785171	0.456489	0.543511	2017.04	0.0459334
AX-85043645	44957071	29	0.268149	-1.43378	-0.493498	0.0036685	0.6038	0.3962	2017.04	0.0487628
AX-85043646	15626321	3	NA	NA	NA	NA	NA	NA	NA	NA
AX-85043648	31913047	3	NA	NA	NA	NA	NA	NA	NA	NA
AX-85043652	85243275	3	0.684192	0.965203	0.392453	0.0139166	0.503952	0.496048	2017.04	0.0230922
AX-85043654	103828383	4	0.727471	-0.731583	-0.321676	0.0229488	0.434829	0.565171	2017.04	0.0130419
AX-85043656	120138462	4	NA	NA	NA	NA	NA	NA	NA	NA
AX-85043657	12757518	4	NA	NA	NA	NA	NA	NA	NA	NA
AX-85043658	18755158	4	0.530094	1.36303	0.512977	0.00788186	0.355194	0.644806	2017.04	0.0421908
AX-85043659	25858911	4	0.45006	-1.62033	-0.590928	0.00610662	0.588552	0.411448	2017.04	0.0630404
AX-85043660	28272885	4	0.959625	0.148037	0.144886	0.3069	0.402907	0.597093	2017.04	0.000522757
AX-85043661	36366242	4	0.0643673	-1.93815	-0.626317	0.00197135	0.381755	0.618245	2017.04	0.087909
AX-85043662	53842733	4	NA	NA	NA	NA	NA	NA	NA	NA
AX-85043663	57447880	4	NA	NA	NA	NA	NA	NA	NA	NA
AX-85043664	78573666	4	0.606087	-1.33606	-0.504809	0.00812877	0.394172	0.605828	2017.04	0.0422673
AX-85043665	8912945	4	0.393379	1.40148	0.483713	0.00376337	0.448517	0.551483	2017.04	0.0481727
AX-85043666	99004771	4	0.947779	0.165694	0.150235	0.270071	0.514249	0.485751	2017.04	0.000680013
AX-85043667	108777088	5	NA	NA	NA	NA	NA	NA	NA	NA
AX-85043668	114253549	5	NA	NA	NA	NA	NA	NA	NA	NA
AX-85043669	116197946	5	0.980421	-0.0616559	-0.118716	0.603512	0.492681	0.507319	2017.04	9.42129e-05
AX-85043670	16867102	5	0.157698	1.90911	0.637504	0.00274743	0.355882	0.644118	2017.04	0.0828416
AX-85043673	44529230	5	0.551431	1.26539	0.483398	0.00885241	0.624132	0.375868	2017.04	0.0372458
AX-85043674	46286969	5	NA	NA	NA	NA	NA	NA	NA	NA
AX-85043675	72568281	5	NA	NA	NA	NA	NA	NA	NA	NA
AX-85043677	77073632	5	0.546715	1.52259	0.56132	0.00667726	0.54237	0.45763	2017.04	0.0570549
AX-85043678	78493968	5	0.544673	-1.29679	-0.492909	0.00851636	0.58514	0.41486	2017.04	0.0404774
AX-85043683	49862984	6	0.281361	1.69165	0.571621	0.00308251	0.241392	0.758608	2017.04	0.0519607
AX-85043684	53158327	6	0.17797	1.43338	0.473394	0.00246273	0.708284	0.291716	2017.04	0.0420926
AX-85043685	53483712	6	0.781953	-0.625255	-0.289463	0.0307687	0.616215	0.383785	2017.04	0.00916747
AX-85043687	70650480	6	0.356512	1.31512	0.45755	0.00404956	0.43024	0.56976	2017.04	0.0420388
AX-85043688	96451089	6	NA	NA	NA	NA	NA	NA	NA	NA
AX-85043691	20495539	7	NA	NA	NA	NA	NA	NA	NA	NA
AX-85043695	66920129	7	0.892909	0.354763	0.207515	0.0873444	0.251552	0.748448	2017.04	0.00234952
AX-85043696	82448391	7	0.688772	-0.899039	-0.372408	0.0157732	0.495094	0.504906	2017.04	0.0200341
AX-85043697	8815663	7	NA	NA	NA	NA	NA	NA	NA	NA
AX-85043699	86675590	8	0.694671	0.8932	0.370639	0.0159573	0.2882	0.7118	2017.04	0.016228
AX-85043700	92580480	8	0.711862	0.791333	0.339778	0.0198606	0.397363	0.602637	2017.04	0.0148688
AX-85043702	51230433	9	0.114594	-1.53344	-0.503708	0.00233217	0.499884	0.500116	2017.04	0.0582893
AX-85043708	110256069	30	0.230516	-1.57429	-0.536067	0.00331677	0.482697	0.517303	2017.04	0.0613628
AX-85043712	32609827	30	0.121313	-1.33488	-0.443551	0.00261658	0.63196	0.36804	2017.04	0.0410944
AX-85043713	55646126	30	0.555262	-1.70337	-0.555189	0.00215432	0.616132	0.383868	2017.04	0.0680436
AX-85043720	78263005	30	NA	NA	NA	NA	NA	NA	NA	NA
AX-85043721	86699007	30	NA	NA	NA	NA	NA	NA	NA	NA
AX-85043723	98372965	30	0.54253	-1.39169	-0.521662	0.00763485	0.353494	0.646506	2017.04	0.043889
AX-85043725	145034819	1	0.586284	1.7855	0.640969	0.00534246	0.48275	0.51725	2017.04	0.0789328
AX-85043726	148223485	1	0.993642	0.0539651	0.116386	0.642881	0.434131	0.565869	2017.04	7.09377e-05
AX-85043728	149647508	1	NA	NA	NA	NA	NA	NA	NA	NA
AX-85043731	44267064	1	NA	NA	NA	NA	NA	NA	NA	NA
AX-85043735	72445049	1	0.586056	1.14681	0.447473	0.0103813	0.668796	0.331204	2017.04	0.0288861
AX-85043736	80883218	1	0.575913	1.97093	0.697146	0.00469663	0.266287	0.733713	2017.04	0.0752543
AX-85043740	21235890	10	NA	NA	NA	NA	NA	NA	NA	NA
AX-85043741	21877250	10	NA	NA	NA	NA	NA	NA	NA	NA
AX-85043744	74781319	10	NA	NA	NA	NA	NA	NA	NA	NA
AX-85043745	99154109	10	NA	NA	NA	NA	NA	NA	NA	NA
AX-85043747	13125208	11	0.0354896	-3.4063	-1.07111	0.00147189	0.056476	0.943524	2017.04	0.0613053
AX-85043748	25716705	11	NA	NA	NA	NA	NA	NA	NA	NA
AX-85043749	2594650	11	0.0985842	1.38733	0.459442	0.00253111	0.444513	0.555487	2017.04	0.047123
AX-85043751	62397959	11	0.469044	-1.95126	-0.691188	0.00475686	0.374985	0.625015	2017.04	0.0884809
AX-85043752	65315214	11	0.977312	-0.0970537	-0.12944	0.453377	0.39768	0.60232	2017.04	0.000223717
AX-85043753	79479201	11	0.282397	9.60846	2.9501	0.001126	0.00672836	0.993272	2017.04	0.0611785
AX-85043755	26364441	12	0.0482892	-2.34089	-0.748332	0.00175912	0.850088	0.149912	2017.04	0.0692435
AX-85043756	36270217	12	0.724737	0.82767	0.350787	0.0183011	0.654707	0.345293	2017.04	0.0153555
AX-85043760	48646012	13	NA	NA	NA	NA	NA	NA	NA	NA
AX-85043761	58920303	13	0.647452	0.967661	0.393198	0.0138549	0.406625	0.593375	2017.04	0.0224019
AX-85043766	39749074	14	0.155678	1.35356	0.449212	0.00258514	0.667825	0.332175	2017.04	0.0402995
AX-85043768	4945781	14	0.355394	1.24847	0.437357	0.00430934	0.670143	0.329857	2017.04	0.0341637
AX-85043771	32830158	15	0.328517	-1.38572	-0.478939	0.0038119	0.564209	0.435791	2017.04	0.0468152
AX-85043773	63163802	15	NA	NA	NA	NA	NA	NA	NA	NA
AX-85043774	76333763	15	0.430453	-1.81787	-0.650775	0.00521593	0.481357	0.518643	2017.04	0.0818039
AX-85043777	25080133	16	0.828688	-0.465256	-0.24099	0.0535322	0.551818	0.448182	2017.04	0.00530822
AX-85043778	25223501	16	0.473427	-1.47551	-0.506141	0.00355437	0.421603	0.578397	2017.04	0.0526418
AX-85043783	52673441	16	NA	NA	NA	NA	NA	NA	NA	NA
AX-85043784	62710019	16	0.906423	-0.266909	-0.180899	0.140089	0.580416	0.419584	2017.04	0.00172028
AX-85043785	62850006	16	NA	NA	NA	NA	NA	NA	NA	NA
AX-85043786	63142433	16	NA	NA	NA	NA	NA	NA	NA	NA
AX-85043790	9831327	16	0.579822	-1.35116	-0.468469	0.0039239	0.660931	0.339069	2017.04	0.0405672
AX-85043792	17318786	17	0.247683	-1.53488	-0.524127	0.00340655	0.400791	0.599209	2017.04	0.0560996
AX-85043794	41224907	17	0.529979	1.40807	0.526625	0.00750037	0.540586	0.459414	2017.04	0.0488241
AX-85043799	11837975	18	0.293548	-1.28429	-0.448209	0.00416501	0.4935	0.5065	2017.04	0.0408798
AX-85043800	32535657	18	0.389192	1.79171	0.642851	0.00531767	0.701743	0.298257	2017.04	0.0666223
AX-85043802	33788582	18	0.219598	-1.8149	-0.60896	0.00287947	0.674529	0.325471	2017.04	0.0717019
AX-85043803	34265050	18	0.796409	-0.563009	-0.270605	0.0374746	0.5944	0.4056	2017.04	0.00757743
AX-85043805	46947371	18	0.0933547	-17.2638	-5.33027	0.0012002	0.000716071	0.999284	2017.04	0.0211463
AX-85043806	53628716	18	0.687375	-7.70466	-2.39332	0.0012853	0.0055137	0.994486	2017.04	0.0322748
AX-85043812	28616788	19	NA	NA	NA	NA	NA	NA	NA	NA
AX-85043814	41113663	19	0.822752	-0.60555	-0.283493	0.032677	0.558988	0.441012	2017.04	0.00896329
AX-85043816	50391665	19	NA	NA	NA	NA	NA	NA	NA	NA
AX-85043817	62773352	19	0.783574	0.704938	0.313604	0.024585	0.535272	0.464728	2017.04	0.0122571
AX-85043823	14200560	2	0.97968	0.0568408	0.117257	0.627851	0.378509	0.621491	2017.04	7.5361e-05
AX-85043824	26719117	2	0.665683	-1.45207	-0.539953	0.00716133	0.793718	0.206282	2017.04	0.0342307
AX-85043825	35202688	2	0.717316	0.761336	0.33069	0.0213202	0.270541	0.729459	2017.04	0.0113423
AX-85043826	38185432	2	0.129588	-1.69967	-0.554069	0.00215772	0.436053	0.563947	2017.04	0.0704405
AX-85043827	4952859	2	0.346411	1.27417	0.445144	0.00420462	0.525668	0.474332	2017.04	0.0401389
AX-85043828	5678467	2	0.58349	1.58662	0.580716	0.00629179	0.471451	0.528549	2017.04	0.0621986
AX-85043829	73718403	2	0.99707	-0.00789819	-0.102429	0.938537	0.38736	0.61264	2017.04	1.46788e-06
AX-85043830	81420699	2	0.034398	-3.12074	-0.984594	0.00152664	0.0855291	0.914471	2017.04	0.0755291
AX-85043831	24124051	20	0.25704	-3.50088	-1.11974	0.00176899	0.0312457	0.968754	2017.04	0.0367852
AX-85043832	57525381	20	NA	NA	NA	NA	NA	NA	NA	NA
AX-85043833	65240786	20	0.475652	1.63472	0.595288	0.00603097	0.402029	0.597971	2017.04	0.0636997
AX-85043834	71889183	20	0.151239	-1.76741	-0.574591	0.00209836	0.404321	0.595679	2017.04	0.0745981
AX-85043836	17744292	21	0.973186	0.078851	0.123925	0.524595	0.611436	0.388564	2017.04	0.000146468
AX-85043838	36983128	21	NA	NA	NA	NA	NA	NA	NA	NA
AX-85043844	41431633	22	0.447614	1.29945	0.452801	0.00410729	0.584854	0.415146	2017.04	0.040652
AX-85043845	46730033	22	0.297953	1.27298	0.444783	0.00420934	0.391247	0.608753	2017.04	0.0382694
AX-85043846	49330887	22	0.47107	-1.60502	-0.58629	0.00618931	0.480756	0.519244	2017.04	0.0637631
AX-85043848	38525472	23	NA	NA	NA	NA	NA	NA	NA	NA
AX-85043849	41430422	23	0.772737	0.636402	0.29284	0.0297648	0.770974	0.229026	2017.04	0.00709091
AX-85043853	6394731	23	0.873211	0.344074	0.204277	0.0921136	0.631296	0.368704	2017.04	0.00273231
AX-85043854	14535422	24	NA	NA	NA	NA	NA	NA	NA	NA
AX-85043856	25062682	24	0.576763	1.31843	0.499468	0.00829846	0.39567	0.60433	2017.04	0.0412134
AX-85043857	26658452	24	0.728788	-1.29705	-0.492989	0.00851363	0.429566	0.570434	2017.04	0.0408755
AX-85043859	62370990	24	0.359968	-1.40141	-0.48369	0.0037636	0.533191	0.466809	2017.04	0.0484691
AX-85043861	2229073	25	NA	NA	NA	NA	NA	NA	NA	NA
AX-85043862	22407732	25	0.645323	1.09744	0.432515	0.0111698	0.464577	0.535423	2017.04	0.0297051
AX-85043863	1263740	26	0.506773	1.53685	0.565638	0.00658732	0.774226	0.225774	2017.04	0.0409373
AX-85043867	16459760	27	0.5296	1.27668	0.445902	0.00419474	0.635141	0.364859	2017.04	0.0374517
AX-85043869	32434267	27	0.734223	-0.763658	-0.331393	0.0212011	0.439031	0.560969	2017.04	0.0142412
AX-85043870	5624197	27	0.345508	-1.28564	-0.448616	0.00415981	0.412459	0.587541	2017.04	0.0397164
AX-85043872	183416	28	0.937675	-0.188854	-0.157251	0.229764	0.447684	0.552316	2017.04	0.000874429
AX-85043877	36951890	29	0.980617	0.0585075	0.117762	0.61931	0.597575	0.402425	2017.04	8.16234e-05
AX-85043878	44684010	29	0.117765	-2.04514	-0.678713	0.00258462	0.308814	0.691186	2017.04	0.0885221
AX-85043880	50266873	29	0.149726	1.91639	0.639708	0.00273795	0.422644	0.577356	2017.04	0.0888588
AX-85043881	7772439	29	0.901328	-0.354776	-0.207519	0.0873388	0.634677	0.365323	2017.04	0.00289369
AX-85043883	113087261	3	0.252274	1.52622	0.521504	0.00342713	0.613863	0.386137	2017.04	0.0547473
AX-85043884	15096726	3	0.301783	1.4966	0.51253	0.00350001	0.479584	0.520416	2017.04	0.0554297
AX-85043886	50719866	3	NA	NA	NA	NA	NA	NA	NA	NA
AX-85043891	95058116	3	NA	NA	NA	NA	NA	NA	NA	NA
AX-85043893	63561411	4	0.825945	-0.59939	-0.281627	0.0333112	0.776051	0.223949	2017.04	0.00619118
AX-85043895	78676580	4	0.650611	1.34551	0.446774	0.00259854	0.595299	0.404701	2017.04	0.0432475
AX-85043900	35680368	5	0.916854	-0.220248	-0.166763	0.186593	0.48696	0.51304	2017.04	0.00120166
AX-85043901	44071004	5	0.730248	0.826494	0.35043	0.0183483	0.446932	0.553068	2017.04	0.0167423
AX-85043906	93527446	5	0.425772	-1.78562	-0.641005	0.00534199	0.429335	0.570665	2017.04	0.0774586
AX-85043907	107769352	6	0.0560692	3.42571	1.09697	0.00179088	0.0433162	0.956684	2017.04	0.0482208
AX-85043908	12155719	6	0.650883	1.08891	0.429931	0.0113171	0.468019	0.531981	2017.04	0.0292723
AX-85043909	27435715	6	0.746504	-4.08665	-1.27722	0.00137602	0.0429484	0.957052	2017.04	0.0680662
AX-85043911	54314879	6	NA	NA	NA	NA	NA	NA	NA	NA
AX-85043913	75062713	6	0.0772887	1.55182	0.509277	0.00231052	0.437227	0.562773	2017.04	0.0587543
AX-85043916	93214428	6	NA	NA	NA	NA	NA	NA	NA	NA
AX-85043917	97606232	6	0.813892	-1.36174	-0.512586	0.00789334	0.405719	0.594281	2017.04	0.0443321
AX-85043918	10586034	7	0.485133	-1.61975	-0.590753	0.00610971	0.572424	0.427576	2017.04	0.0636708
AX-85043921	68494240	7	0.0474355	-1.65598	-0.540833	0.00219928	0.481298	0.518702	2017.04	0.0678825
AX-85043924	12667081	8	0.825218	0.491961	0.249081	0.0482558	0.425086	0.574914	2017.04	0.00586484
AX-85043927	62528573	8	0.0617873	60.1202	18.314	0.00102799	6.32624e-05	0.999937	2017.04	0.0226712
AX-85043928	81700937	8	NA	NA	NA	NA	NA	NA	NA	NA
AX-85043933	56496293	9	0.288684	-1.31527	-0.457595	0.00404902	0.526843	0.473157	2017.04	0.0427595
AX-85043934	60052777	9	NA	NA	NA	NA	NA	NA	NA	NA
AX-85043935	62031970	9	0.0263424	1.8866	0.610702	0.00200669	0.539444	0.460556	2017.04	0.0876809
AX-85043936	65318203	9	NA	NA	NA	NA	NA	NA	NA	NA
AX-85043937	72047311	9	NA	NA	NA	NA	NA	NA	NA	NA
AX-85043940	132733658	30	0.423924	1.2015	0.423125	0.00451736	0.664253	0.335747	2017.04	0.0319232
AX-85043941	133774254	30	0.644717	1.13262	0.443175	0.0105973	0.536803	0.463197	2017.04	0.0316276
AX-85043942	134445961	30	0.829593	0.46497	0.240903	0.0535932	0.382805	0.617195	2017.04	0.00506482
AX-85043943	148494282	30	NA	NA	NA	NA	NA	NA	NA	NA
AX-85043945	2602211	30	NA	NA	NA	NA	NA	NA	NA	NA
AX-85043947	39891182	30	0.361746	-1.97168	-0.656459	0.00266887	0.250862	0.749138	2017.04	0.072441
AX-85043951	55291191	30	NA	NA	NA	NA	NA	NA	NA	NA
AX-85043953	64824275	30	0.0504688	-4.5772	-1.44582	0.00154653	0.0433815	0.956619	2017.04	0.0862101
AX-85043954	68538579	30	NA	NA	NA	NA	NA	NA	NA	NA
AX-85043955	77172979	30	0.972589	0.148074	0.144897	0.306816	0.638881	0.361119	2017.04	0.000501582
AX-85043957	87029254	30	NA	NA	NA	NA	NA	NA	NA	NA
AX-85043961	98134706	30	0.483304	-1.25544	-0.439467	0.00428036	0.671621	0.328379	2017.04	0.034467
AX-85043965	121022040	1	0.270984	4.89992	1.52361	0.00129995	0.0408778	0.959122	2017.04	0.0933369
AX-85043966	138012799	1	0.904679	-0.240476	-0.172891	0.164252	0.434615	0.565385	2017.04	0.00140899
AX-85043968	1831008	1	NA	NA	NA	NA	NA	NA	NA	NA
AX-85043969	26940254	1	NA	NA	NA	NA	NA	NA	NA	NA
AX-85043970	54951631	1	NA	NA	NA	NA	NA	NA	NA	NA
AX-85043976	2725785	10	NA	NA	NA	NA	NA	NA	NA	NA
AX-85043977	52583686	10	NA	NA	NA	NA	NA	NA	NA	NA
AX-85043979	89061393	10	NA	NA	NA	NA	NA	NA	NA	NA
AX-85043981	91300557	10	NA	NA	NA	NA	NA	NA	NA	NA
AX-85043982	97765622	10	NA	NA	NA	NA	NA	NA	NA	NA
AX-85043984	3927648	11	0.550733	-1.36597	-0.513869	0.00785579	0.390121	0.609879	2017.04	0.0440189
AX-85043986	63239315	11	NA	NA	NA	NA	NA	NA	NA	NA
AX-85043987	66067978	11	0.810897	-0.548193	-0.266116	0.039401	0.408319	0.591681	2017.04	0.00719895
AX-85043993	20502961	12	NA	NA	NA	NA	NA	NA	NA	NA
AX-85043995	51381571	12	0.538512	-1.4967	-0.553476	0.00684712	0.555793	0.444207	2017.04	0.0548385
AX-85043998	57150716	12	0.643131	1.19711	0.462712	0.00967696	0.375324	0.624676	2017.04	0.0333154
AX-85043999	69728723	12	0.272084	-1.72198	-0.58081	0.00302891	0.618191	0.381809	2017.04	0.0693967
AX-85044002	90809965	12	0.705834	-1.12589	-0.441133	0.0107028	0.570618	0.429382	2017.04	0.0307959
AX-85044007	70331959	13	0.499855	1.59777	0.584096	0.00622923	0.704029	0.295971	2017.04	0.0527455
AX-85044012	18724	14	0.901405	-0.326947	-0.199088	0.100544	0.503451	0.496549	2017.04	0.00264966
AX-85044013	19291455	14	0.544809	-1.49515	-0.553005	0.00685761	0.610642	0.389358	2017.04	0.052701
AX-85044016	44712240	14	0.164519	-1.86277	-0.623465	0.00281016	0.509685	0.490315	2017.04	0.0859828
AX-85044017	57056236	14	0.250689	14.5015	4.4325	0.00106927	0.00432235	0.995678	2017.04	0.0897391
AX-85044020	9396485	14	NA	NA	NA	NA	NA	NA	NA	NA
AX-85044023	29298100	15	0.502088	-1.86361	-0.664632	0.00504782	0.61314	0.38686	2017.04	0.081684
AX-85044025	37997958	15	NA	NA	NA	NA	NA	NA	NA	NA
AX-85044026	53479943	15	NA	NA	NA	NA	NA	NA	NA	NA
AX-85044027	60463792	15	0.956664	0.138277	0.141929	0.329922	0.515642	0.484358	2017.04	0.000473512
AX-85044028	72197106	15	0.544383	1.54468	0.56801	0.00653897	0.420244	0.579756	2017.04	0.0576418
AX-85044030	82753402	15	0.344809	-1.36884	-0.473825	0.00386562	0.277196	0.722804	2017.04	0.0372246
AX-85044033	50793214	16	NA	NA	NA	NA	NA	NA	NA	NA
AX-85044034	77137740	16	0.281487	-1.54987	-0.528668	0.00337167	0.465144	0.534856	2017.04	0.0592555
AX-85044035	1259827	17	0.445067	-1.66442	-0.604287	0.00588082	0.442764	0.557236	2017.04	0.0677723
AX-85044036	41073263	17	NA	NA	NA	NA	NA	NA	NA	NA
AX-85044038	64279131	17	0.283029	1.63414	0.5542	0.00319159	0.61582	0.38418	2017.04	0.0626446
AX-85044040	66161615	17	0.0459145	-1.69666	-0.553156	0.0021605	0.372826	0.627174	2017.04	0.0667418
AX-85044041	67077765	17	NA	NA	NA	NA	NA	NA	NA	NA
AX-85044042	70462379	17	0.991219	-0.0231393	-0.107047	0.828863	0.297977	0.702023	2017.04	1.11057e-05
AX-85044043	14469342	18	0.822188	0.553751	0.2678	0.0386611	0.507555	0.492445	2017.04	0.0075995
AX-85044049	27591731	19	0.533998	1.35745	0.511288	0.00793173	0.584693	0.415307	2017.04	0.0443669
AX-85044050	50202207	19	0.990779	-0.0297919	-0.109062	0.784727	0.373336	0.626664	2017.04	2.05894e-05
AX-85044051	51708942	19	0.6327	1.12079	0.439589	0.0107838	0.497321	0.502679	2017.04	0.0311379
AX-85044053	5635229	19	0.771534	-1.01098	-0.406321	0.0128419	0.535699	0.464301	2017.04	0.0252067
AX-85044055	61918744	19	0.961063	0.112928	0.134249	0.400246	0.462643	0.537357	2017.04	0.00031436
AX-85044056	118791370	2	0.791659	0.620165	0.287921	0.0312448	0.660043	0.339957	2017.04	0.00855708
AX-85044057	122102992	2	0.659571	-1.20941	-0.466437	0.00951808	0.76019	0.23981	2017.04	0.0264392
AX-85044059	132749440	2	NA	NA	NA	NA	NA	NA	NA	NA
AX-85044061	41702790	2	0.452098	1.63297	0.594759	0.00604004	0.369224	0.630776	2017.04	0.0615796
AX-85044062	8304069	2	0.553534	1.39911	0.52391	0.00757334	0.447805	0.552195	2017.04	0.0479957
AX-85044063	93068540	2	0.524718	-1.46533	-0.543972	0.00706498	0.39994	0.60006	2017.04	0.0510948
AX-85044064	16778367	20	NA	NA	NA	NA	NA	NA	NA	NA
AX-85044066	37523707	20	NA	NA	NA	NA	NA	NA	NA	NA
AX-85044068	45581747	20	NA	NA	NA	NA	NA	NA	NA	NA
AX-85044069	51506297	20	NA	NA	NA	NA	NA	NA	NA	NA
AX-85044071	5872107	20	0.32205	1.22297	0.429631	0.00441945	0.3737	0.6263	2017.04	0.0347098
AX-85044072	63749503	20	0.428197	1.85544	0.662157	0.00507697	0.586512	0.413488	2017.04	0.082784
AX-85044073	68016723	20	0.466281	-1.40651	-0.485237	0.00374819	0.539909	0.460091	2017.04	0.0487268
AX-85044074	681853	20	0.212178	-1.67424	-0.566347	0.00311447	0.425604	0.574396	2017.04	0.0679465
AX-85044075	8262507	20	0.440771	-1.77136	-0.636686	0.00539985	0.58102	0.41898	2017.04	0.0757381
AX-85044076	14287595	21	0.336784	-1.36102	-0.471455	0.00389115	0.483425	0.516575	2017.04	0.0458677
AX-85044079	34782571	21	0.215781	-1.7997	-0.584374	0.00207202	0.744	0.256	2017.04	0.0611686
AX-85044082	52876420	21	0.00434079	3.45401	1.10554	0.00178251	0.042111	0.957889	2017.04	0.047717
AX-85044083	10099617	22	0.954848	0.232412	0.170448	0.172713	0.438334	0.561666	2017.04	0.00131861
AX-85044089	35914685	22	NA	NA	NA	NA	NA	NA	NA	NA
AX-85044090	38115069	22	0.722564	-0.802069	-0.34303	0.0193776	0.495575	0.504425	2017.04	0.0159457
AX-85044091	44956104	22	0.397174	1.39941	0.483084	0.00376967	0.404701	0.595299	2017.04	0.0467813
AX-85044092	8044294	22	0.140485	-1.68658	-0.550102	0.00216989	0.483452	0.516548	2017.04	0.0704356
AX-85044093	4477680	23	0.816792	0.530897	0.260876	0.0418458	0.767142	0.232858	2017.04	0.0049923
AX-85044094	50587415	23	0.270901	-1.55095	-0.528994	0.0033692	0.386094	0.613906	2017.04	0.056533
AX-85044099	7130077	24	0.0805168	1.61333	0.52791	0.00224262	0.43075	0.56925	2017.04	0.0632831
AX-85044103	33967090	25	0.499871	1.84818	0.659958	0.00510318	0.445509	0.554491	2017.04	0.0836668
AX-85044104	5161169	25	0.79511	0.632888	0.291775	0.0300757	0.539511	0.460489	2017.04	0.00986705
AX-85044109	18698196	26	0.10852	-1.52249	-0.500391	0.00234538	0.434654	0.565346	2017.04	0.0564786
AX-85044111	28929202	26	NA	NA	NA	NA	NA	NA	NA	NA
AX-85044112	46427544	26	0.181615	-1.39371	-0.461375	0.00252129	0.513852	0.486148	2017.04	0.0481135
AX-85044114	30143588	27	NA	NA	NA	NA	NA	NA	NA	NA
AX-85044116	4906900	27	0.412795	1.14759	0.406794	0.00478653	0.526719	0.473281	2017.04	0.0325527
AX-85044117	26242182	28	0.276388	1.52277	0.520459	0.00343541	0.343191	0.656809	2017.04	0.0518276
AX-85044119	39266879	28	NA	NA	NA	NA	NA	NA	NA	NA
AX-85044120	22655920	29	NA	NA	NA	NA	NA	NA	NA	NA
AX-85044124	42470929	29	0.539673	1.58812	0.58117	0.00628331	0.472434	0.527566	2017.04	0.0623301
AX-85044125	4271804	29	0.354564	-1.38747	-0.479468	0.00380644	0.786366	0.213634	2017.04	0.032067
AX-85044128	7430708	29	NA	NA	NA	NA	NA	NA	NA	NA
AX-85044129	102672270	3	0.313349	-1.42482	-0.490783	0.00369423	0.65954	0.34046	2017.04	0.0452003
AX-85044130	112802283	3	0.601794	1.31112	0.497252	0.00837085	0.662674	0.337326	2017.04	0.0381022
AX-85044133	2110536	3	NA	NA	NA	NA	NA	NA	NA	NA
AX-85044134	28954209	3	0.979374	-0.0603772	-0.118328	0.609876	0.450656	0.549344	2017.04	8.9485e-05
AX-85044136	59296069	3	NA	NA	NA	NA	NA	NA	NA	NA
AX-85044137	672906	3	0.555628	1.24706	0.477843	0.00906056	0.357137	0.642863	2017.04	0.0354029
AX-85044139	80758970	3	0.747388	-0.737247	-0.323392	0.0226236	0.420628	0.579372	2017.04	0.013134
AX-85044140	92667391	3	0.769507	-0.684345	-0.307365	0.0259813	0.585408	0.414592	2017.04	0.0112705
AX-85044142	10960351	4	NA	NA	NA	NA	NA	NA	NA	NA
AX-85044143	111871419	4	0.553275	-1.73367	-0.625268	0.00555952	0.471902	0.528098	2017.04	0.0742705
AX-85044144	1942606	4	0.318469	-1.33529	-0.463659	0.00397808	0.405255	0.594745	2017.04	0.0426113
AX-85044145	41652201	4	NA	NA	NA	NA	NA	NA	NA	NA
AX-85044146	46267191	4	0.336828	-3.9185	-1.24627	0.00166545	0.0450043	0.954996	2017.04	0.0654351
AX-85044148	64449275	4	0.915984	-0.288155	-0.187336	0.124006	0.50315	0.49685	2017.04	0.00205822
AX-85044150	107541565	5	NA	NA	NA	NA	NA	NA	NA	NA
AX-85044151	107973187	5	0.534689	1.31675	0.498956	0.00831507	0.566749	0.433251	2017.04	0.0422133
AX-85044152	114685815	5	0.414265	-1.1403	-0.404586	0.00482574	0.540443	0.459557	2017.04	0.0320216
AX-85044153	1655667	5	0.0964859	7.60331	2.36261	0.00129006	0.00575029	0.99425	2017.04	0.0327722
AX-85044156	7620405	5	0.57308	-1.27062	-0.484983	0.00879466	0.405196	0.594804	2017.04	0.0385823
AX-85044159	112963868	6	0.26316	-1.44352	-0.49645	0.00364104	0.494435	0.505565	2017.04	0.0516475
AX-85044164	12507402	7	0.489131	22.3411	6.86847	0.00114312	0.000225209	0.999775	2017.04	0.0111432
AX-85044165	20836894	7	0.0606994	-1.509	-0.496304	0.00236201	0.371294	0.628706	2017.04	0.052706
AX-85044166	24695690	7	0.163335	1.26101	0.421171	0.00275304	0.532619	0.467381	2017.04	0.0392497
AX-85044167	43407024	7	NA	NA	NA	NA	NA	NA	NA	NA
AX-85044168	75755830	7	NA	NA	NA	NA	NA	NA	NA	NA
AX-85044169	90654775	7	0.288787	1.65582	0.560766	0.00314928	0.535533	0.464467	2017.04	0.0676209
AX-85044170	91142507	7	NA	NA	NA	NA	NA	NA	NA	NA
AX-85044171	95412779	7	0.0599048	2.18498	0.701098	0.00183002	0.266078	0.733922	2017.04	0.0924421
AX-85044173	104896138	8	0.850573	-0.453352	-0.237383	0.0561608	0.524715	0.475285	2017.04	0.00508232
AX-85044174	113303153	8	0.506115	-1.51003	-0.557515	0.00675859	0.587127	0.412873	2017.04	0.0548071
AX-85044176	23367978	8	0.497415	-1.52208	-0.561163	0.00668056	0.394182	0.605818	2017.04	0.0548564
AX-85044177	37932947	8	0.229377	1.31932	0.438839	0.00264365	0.420704	0.579296	2017.04	0.0420624
AX-85044180	46545133	8	0.674775	-0.92889	-0.381452	0.0148859	0.269233	0.730767	2017.04	0.0168326
AX-85044181	48588958	8	NA	NA	NA	NA	NA	NA	NA	NA
AX-85044183	64257465	8	0.845947	0.427863	0.229662	0.0624599	0.441183	0.558817	2017.04	0.00447521
AX-85044185	76230384	8	0.391623	-1.36379	-0.472294	0.00388206	0.486921	0.513079	2017.04	0.0460737
AX-85044187	92651167	8	0.198766	1.41028	0.466396	0.0024963	0.393092	0.606908	2017.04	0.0470484
AX-85044189	96820247	8	NA	NA	NA	NA	NA	NA	NA	NA
AX-85044190	103622874	9	0.760093	0.730336	0.321298	0.0230215	0.477653	0.522347	2017.04	0.0131957
AX-85044194	29017061	9	0.0324901	68.7417	20.9259	0.00101982	4.34062e-05	0.999957	2017.04	0.020337
AX-85044195	38057993	9	0.416499	-1.14937	-0.407334	0.00477704	0.481516	0.518484	2017.04	0.0327027
AX-85044198	60298522	9	0.0351938	-1.80995	-0.587479	0.00206391	0.487944	0.512056	2017.04	0.0811588
AX-85044200	87100566	9	0.255163	1.6401	0.556003	0.00317982	0.561783	0.438217	2017.04	0.0656616
AX-85044204	116698645	30	NA	NA	NA	NA	NA	NA	NA	NA
AX-85044206	12336548	30	0.20803	-2.00051	-0.665193	0.00263484	0.338504	0.661496	2017.04	0.0888559
AX-85044207	125414941	30	0.572824	-1.25369	-0.479854	0.00898414	0.602363	0.397637	2017.04	0.0373287
AX-85044211	28460086	30	0.182041	-1.75526	-0.590893	0.00297294	0.363654	0.636346	2017.04	0.0706936
AX-85044218	57582237	30	NA	NA	NA	NA	NA	NA	NA	NA
AX-85044221	73731401	30	0.431404	-1.39826	-0.482737	0.00377317	0.382072	0.617928	2017.04	0.0457693
AX-85044222	88597463	30	0.808204	-0.575726	-0.274458	0.035933	0.586127	0.413873	2017.04	0.00797268
AX-85044223	89245386	30	0.0572198	-1.71588	-0.558978	0.00214298	0.570012	0.429988	2017.04	0.0715528
AX-85044225	100213816	1	NA	NA	NA	NA	NA	NA	NA	NA
AX-85044227	131827003	1	0.246423	-1.64972	-0.55892	0.00316102	0.507666	0.492334	2017.04	0.067449
AX-85044228	138777032	1	0.0312585	-3.43244	-1.09901	0.00178888	0.0586783	0.941322	2017.04	0.0645261
AX-85044232	146562251	1	NA	NA	NA	NA	NA	NA	NA	NA
AX-85044234	23694775	1	0.164196	-4.33893	-1.35366	0.00134901	0.0377639	0.962236	2017.04	0.0678327
AX-85044235	25460630	1	0.324728	1.32731	0.461242	0.004006	0.413181	0.586819	2017.04	0.0423549
AX-85044236	30722878	1	0.511164	-1.8572	-0.601792	0.00202794	0.429789	0.570211	2017.04	0.083815
AX-85044237	34871140	1	NA	NA	NA	NA	NA	NA	NA	NA
AX-85044238	69819844	1	NA	NA	NA	NA	NA	NA	NA	NA
AX-85044240	85166167	1	NA	NA	NA	NA	NA	NA	NA	NA
AX-85044241	97961957	1	NA	NA	NA	NA	NA	NA	NA	NA
AX-85044242	10886892	10	0.103037	-37.1823	-11.3647	0.00106893	0.000595975	0.999404	2017.04	0.08165
AX-85044244	30719680	10	0.28318	3.53989	1.13156	0.00175808	0.0658905	0.934109	2017.04	0.0764741
AX-85044245	105315571	11	NA	NA	NA	NA	NA	NA	NA	NA
AX-85044247	27475479	11	0.00635703	-3.29401	-1.03709	0.00149211	0.0449833	0.955017	2017.04	0.0462196
AX-85044250	41938633	11	NA	NA	NA	NA	NA	NA	NA	NA
AX-85044251	60745268	11	NA	NA	NA	NA	NA	NA	NA	NA
AX-85044253	64279595	11	0.686736	-0.900283	-0.372785	0.0157344	0.496686	0.503314	2017.04	0.0200906
AX-85044254	72933691	11	0.332794	1.46385	0.502609	0.00358535	0.615185	0.384815	2017.04	0.0503
AX-85044255	75425033	11	0.896715	-0.42618	-0.229152	0.0629113	0.609581	0.390419	2017.04	0.00428611
AX-85044256	7760421	11	0.136012	1.31195	0.436606	0.00265677	0.40727	0.59273	2017.04	0.0411994
AX-85044263	13526041	12	0.099602	1.4357	0.474095	0.00245944	0.2617	0.7383	2017.04	0.039489
AX-85044264	15835821	12	0.49175	1.15894	0.410233	0.00472687	0.50469	0.49531	2017.04	0.0332919
AX-85044267	29254896	12	0.993868	0.0191818	0.105848	0.856195	0.723791	0.276209	2017.04	7.29366e-06
AX-85044268	29928404	12	NA	NA	NA	NA	NA	NA	NA	NA
AX-85044269	34101222	12	0.899917	0.326677	0.199006	0.100685	0.632264	0.367736	2017.04	0.00246029
AX-85044270	37281734	12	0.499314	1.38257	0.477982	0.00382181	0.518779	0.481221	2017.04	0.0473167
AX-85044273	12697865	13	0.916051	0.233686	0.170834	0.171339	0.760366	0.239634	2017.04	0.000986622
AX-85044274	26154521	13	0.471914	-1.27424	-0.445163	0.00420436	0.487307	0.512693	2017.04	0.0402232
AX-85044276	37841256	13	0.177522	3.47362	1.11148	0.0017768	0.0577405	0.94226	2017.04	0.0650924
AX-85044278	57326083	13	NA	NA	NA	NA	NA	NA	NA	NA
AX-85044279	61454366	13	0.338006	-1.3294	-0.441891	0.00262602	0.410261	0.589739	2017.04	0.042398
AX-85044283	83267712	13	NA	NA	NA	NA	NA	NA	NA	NA
AX-85044292	36773298	15	0.938143	-0.181056	-0.154889	0.242427	0.612744	0.387256	2017.04	0.000771293
AX-85044293	38729857	15	0.892664	0.422515	0.228041	0.0639109	0.533679	0.466321	2017.04	0.00440518
AX-85044295	62519989	15	0.7473	1.03987	0.415076	0.012236	0.491904	0.508096	2017.04	0.026798
AX-85044300	47924238	16	0.446742	1.68356	0.610086	0.00578815	0.509242	0.490758	2017.04	0.0702367
AX-85044302	59472702	16	0.298801	-1.4376	-0.494654	0.00365769	0.288109	0.711891	2017.04	0.0420299
AX-85044305	25745439	17	0.0485579	-3.47134	-1.11079	0.00177746	0.0333185	0.966682	2017.04	0.0384838
AX-85044306	49324986	17	0.098127	-3.90795	-1.24307	0.00166774	0.0622319	0.937768	2017.04	0.0883734
AX-85044307	50001315	17	NA	NA	NA	NA	NA	NA	NA	NA
AX-85044308	51482680	17	0.349644	1.21814	0.428167	0.00444105	0.4972	0.5028	2017.04	0.036782
AX-85044309	54831131	17	0.746087	-0.75637	-0.329186	0.0215788	0.45652	0.54348	2017.04	0.0140743
AX-85044310	60763490	17	NA	NA	NA	NA	NA	NA	NA	NA
AX-85044312	70633812	17	0.798315	1.38547	0.519777	0.00768715	0.574325	0.425675	2017.04	0.0465314
AX-85044315	7585602	17	0.90058	0.542455	0.264378	0.0401876	0.550382	0.449618	2017.04	0.00722022
AX-85044316	11331725	18	0.292885	-1.33326	-0.443062	0.00261935	0.420319	0.579681	2017.04	0.0429452
AX-85044318	31419702	18	0.733611	0.803319	0.343409	0.0193226	0.438997	0.561003	2017.04	0.0157586
AX-85044324	27258241	19	0.512145	1.43699	0.535385	0.00727405	0.310928	0.689072	2017.04	0.0438679
AX-85044325	42953734	19	NA	NA	NA	NA	NA	NA	NA	NA
AX-85044327	7341278	19	0.213679	1.57342	0.535803	0.00331869	0.387735	0.612265	2017.04	0.0582745
AX-85044328	100543263	2	NA	NA	NA	NA	NA	NA	NA	NA
AX-85044329	108848790	2	NA	NA	NA	NA	NA	NA	NA	NA
AX-85044330	111697430	2	0.28654	-1.39764	-0.482548	0.00377508	0.408893	0.591107	2017.04	0.0468143
AX-85044332	129311211	2	NA	NA	NA	NA	NA	NA	NA	NA
AX-85044334	1560635	2	0.305328	12.9451	3.96098	0.00108247	0.00524742	0.994753	2017.04	0.0867338
AX-85044335	18373926	2	NA	NA	NA	NA	NA	NA	NA	NA
AX-85044337	32070401	2	NA	NA	NA	NA	NA	NA	NA	NA
AX-85044344	87805272	2	0.943282	0.163409	0.149543	0.274515	0.807876	0.192124	2017.04	0.000410954
AX-85044346	30028455	20	0.661729	1.0595	0.421022	0.0118527	0.463145	0.536855	2017.04	0.0276752
AX-85044347	32160975	20	0.417103	-2.05042	-0.721229	0.00446977	0.259894	0.740106	2017.04	0.0801846
AX-85044348	34658995	20	0.454873	1.83839	0.656993	0.005139	0.566305	0.433695	2017.04	0.0823048
AX-85044350	15100232	21	0.835808	0.459072	0.239117	0.0548745	0.590048	0.409952	2017.04	0.00505472
AX-85044351	40095233	21	0.609644	-1.36314	-0.51301	0.00788088	0.5268	0.4732	2017.04	0.0459286
AX-85044352	52121231	21	0.96044	-0.609945	-0.284825	0.0322358	0.619829	0.380171	2017.04	0.00869253
AX-85044355	60652371	21	0.143752	-1.51425	-0.497895	0.00235549	0.455265	0.544735	2017.04	0.0563848
AX-85044357	7794664	21	0.251696	-1.74795	-0.588678	0.00298499	0.610876	0.389124	2017.04	0.0720135
AX-85044358	10680848	22	0.443501	-1.18981	-0.419584	0.00457279	0.416295	0.583705	2017.04	0.0341084
AX-85044359	16849469	22	0.0347467	-1.80175	-0.584994	0.00207039	0.463183	0.536817	2017.04	0.0800355
AX-85044360	24915766	22	0.865992	-0.373834	-0.213293	0.0796572	0.556221	0.443779	2017.04	0.00342047
AX-85044361	3579369	22	NA	NA	NA	NA	NA	NA	NA	NA
AX-85044362	43288893	22	NA	NA	NA	NA	NA	NA	NA	NA
AX-85044367	14591216	24	0.923528	1.795	0.643848	0.00530463	0.547512	0.452488	2017.04	0.0791489
AX-85044370	46575944	24	NA	NA	NA	NA	NA	NA	NA	NA
AX-85044371	57993484	24	0.694544	-0.813232	-0.346412	0.0188956	0.52801	0.47199	2017.04	0.0163425
AX-85044373	13629891	25	0.621828	1.25025	0.478812	0.0090236	0.582199	0.417801	2017.04	0.0377009
AX-85044378	37630627	25	NA	NA	NA	NA	NA	NA	NA	NA
AX-85044379	40519236	25	NA	NA	NA	NA	NA	NA	NA	NA
AX-85044380	533721	25	0.365396	1.46499	0.502953	0.00358231	0.469655	0.530345	2017.04	0.0530055
AX-85044381	7135804	25	0.696125	0.956732	0.389887	0.0141328	0.458442	0.541558	2017.04	0.0225333
AX-85044383	25170640	26	NA	NA	NA	NA	NA	NA	NA	NA
AX-85044384	27317717	26	NA	NA	NA	NA	NA	NA	NA	NA
AX-85044385	38653565	26	0.467056	-1.78416	-0.640562	0.00534787	0.434677	0.565323	2017.04	0.077561
AX-85044387	49366577	26	0.129861	1.34826	0.447607	0.00259394	0.536003	0.463997	2017.04	0.0448278
AX-85044388	1319219	27	0.934055	0.251679	0.176285	0.153383	0.377493	0.622507	2017.04	0.00147592
AX-85044390	16702154	27	0.0759307	1.79221	0.582104	0.00207803	0.42065	0.57935	2017.04	0.0776165
AX-85044395	1072941	28	NA	NA	NA	NA	NA	NA	NA	NA
AX-85044396	30245617	28	NA	NA	NA	NA	NA	NA	NA	NA
AX-85044400	25449358	29	0.323966	1.21909	0.428455	0.00443679	0.478299	0.521701	2017.04	0.0367711
AX-85044403	40516693	29	0.832545	-0.456182	-0.238241	0.055519	0.473752	0.526248	2017.04	0.00514437
AX-85044410	23198046	3	0.158915	-1.8343	-0.614839	0.0028508	0.392148	0.607852	2017.04	0.079525
AX-85044411	26774701	3	0.0303689	1.8368	0.595613	0.00204319	0.36365	0.63635	2017.04	0.0774137
AX-85044412	36207142	3	0.325174	-1.30779	-0.455328	0.00407632	0.363991	0.636009	2017.04	0.0392596
AX-85044413	4112460	3	NA	NA	NA	NA	NA	NA	NA	NA
AX-85044417	104258919	4	0.946934	-0.155986	-0.147294	0.289595	0.620604	0.379396	2017.04	0.000568057
AX-85044421	38486195	4	0.277249	1.46809	0.503893	0.003574	0.386764	0.613236	2017.04	0.050687
AX-85044422	40494202	4	NA	NA	NA	NA	NA	NA	NA	NA
AX-85044423	47331114	4	NA	NA	NA	NA	NA	NA	NA	NA
AX-85044429	94121610	4	0.99072	0.0289567	0.108809	0.790144	0.673511	0.326489	2017.04	1.82821e-05
AX-85044432	108212334	5	NA	NA	NA	NA	NA	NA	NA	NA
AX-85044433	111296058	5	0.944878	-0.189669	-0.157498	0.22849	0.317569	0.682431	2017.04	0.000773039
AX-85044435	33779632	5	NA	NA	NA	NA	NA	NA	NA	NA
AX-85044437	45009155	5	0.14096	1.8209	0.590795	0.00205537	0.342215	0.657785	2017.04	0.0740064
AX-85044438	76008737	5	0.94245	-0.154795	-0.146933	0.29211	0.410075	0.589925	2017.04	0.000574759
AX-85044439	77956463	5	0.82175	0.505207	0.253093	0.04592	0.498146	0.501854	2017.04	0.00632685
AX-85044440	78223919	5	0.375296	-1.78991	-0.60139	0.00291762	0.686408	0.313592	2017.04	0.0683793
AX-85044441	78419287	5	0.494108	-1.77276	-0.63711	0.00539411	0.519857	0.480143	2017.04	0.0777804
AX-85044442	8001174	5	0.202035	1.65661	0.541022	0.00219866	0.725298	0.274702	2017.04	0.0542166
AX-85044444	83662654	5	0.647163	1.0673	0.423383	0.0117064	0.409524	0.590476	2017.04	0.0273128
AX-85044446	105276053	6	0.879052	0.362	0.209708	0.084309	0.402419	0.597581	2017.04	0.0031247
AX-85044448	44081809	6	0.856649	0.592771	0.279622	0.0340142	0.331311	0.668689	2017.04	0.00771878
AX-85044449	50297291	6	0.61137	-1.18226	-0.458212	0.00987559	0.491239	0.508761	2017.04	0.0346374
AX-85044451	13733605	7	0.666161	-0.972868	-0.394775	0.0137259	0.487476	0.512524	2017.04	0.0234471
AX-85044452	15002802	7	0.122036	-1.31285	-0.436877	0.00265517	0.442637	0.557363	2017.04	0.0421628
AX-85044453	1726139	7	NA	NA	NA	NA	NA	NA	NA	NA
AX-85044454	2668858	7	0.915812	0.344754	0.204483	0.0917998	0.6517	0.3483	2017.04	0.00267506
AX-85044455	39459427	7	NA	NA	NA	NA	NA	NA	NA	NA
AX-85044457	48426584	7	0.567754	1.56161	0.57314	0.00643682	0.381126	0.618874	2017.04	0.0570335
AX-85044459	6511173	7	0.552836	1.32639	0.501877	0.00822107	0.533278	0.466722	2017.04	0.0434178
AX-85044462	107820456	8	0.839177	-0.488889	-0.24815	0.0488227	0.684658	0.315342	2017.04	0.00511671
AX-85044466	74820466	8	0.989007	-0.0495401	-0.115045	0.666749	0.352311	0.647689	2017.04	5.55292e-05
AX-85044469	40143796	9	0.262727	-1.85308	-0.620529	0.0028238	0.509224	0.490776	2017.04	0.0850935
AX-85044470	42921404	9	0.241572	12.9217	3.97385	0.00114728	0.00540162	0.994598	2017.04	0.0889454
AX-85044472	5693589	9	0.541668	-1.45004	-0.539339	0.00717628	0.708188	0.291812	2017.04	0.043085
AX-85044475	104264673	30	NA	NA	NA	NA	NA	NA	NA	NA
AX-85044476	117364174	30	0.470788	1.28866	0.449531	0.00414819	0.537084	0.462916	2017.04	0.0409386
AX-85044477	121000335	30	0.323058	-1.40954	-0.486154	0.00373914	0.476345	0.523655	2017.04	0.0491401
AX-85044478	126484272	30	0.249147	1.89416	0.632975	0.00276722	0.554767	0.445233	2017.04	0.0878714
AX-85044480	129615239	30	0.398333	-1.18995	-0.419626	0.00457212	0.521892	0.478108	2017.04	0.0350328
AX-85044485	45308952	30	NA	NA	NA	NA	NA	NA	NA	NA
AX-85044486	52230223	30	0.787724	0.75561	0.328955	0.0216188	0.602727	0.397273	2017.04	0.0135557
AX-85044488	7381420	30	0.380906	-1.39659	-0.482231	0.00377828	0.56366	0.43634	2017.04	0.0475658
AX-85044489	76549489	30	0.548099	1.63955	0.596754	0.00600597	0.479068	0.520932	2017.04	0.0665189
AX-85044490	82638745	30	0.471748	1.82976	0.654377	0.00517106	0.632677	0.367323	2017.04	0.0771492
AX-85044491	114031882	1	0.630517	-1.06134	-0.421579	0.0118179	0.593195	0.406805	2017.04	0.026953
AX-85044492	116691922	1	0.166996	-1.27496	-0.425399	0.00272566	0.587506	0.412494	2017.04	0.0390606
AX-85044494	121393147	1	0.834879	-0.482135	-0.246104	0.0501042	0.602521	0.397479	2017.04	0.00551999
AX-85044498	42377099	1	0.561109	1.32325	0.500927	0.00825143	0.404526	0.595474	2017.04	0.0418223
AX-85044499	43293082	1	NA	NA	NA	NA	NA	NA	NA	NA
AX-85044501	59137727	1	NA	NA	NA	NA	NA	NA	NA	NA
AX-85044504	100314079	10	0.919732	-0.258703	-0.178413	0.147052	0.52916	0.47084	2017.04	0.00165339
AX-85044505	100403638	10	0.421098	-10.1646	-3.11859	0.00111666	0.0039995	0.996	2017.04	0.0408093
AX-85044507	12835332	10	0.544072	-1.4204	-0.53036	0.00740221	0.558892	0.441108	2017.04	0.0493185
AX-85044508	14632498	10	NA	NA	NA	NA	NA	NA	NA	NA
AX-85044511	42149855	10	NA	NA	NA	NA	NA	NA	NA	NA
AX-85044514	4994448	10	NA	NA	NA	NA	NA	NA	NA	NA
AX-85044519	102729226	11	NA	NA	NA	NA	NA	NA	NA	NA
AX-85044521	20217800	11	NA	NA	NA	NA	NA	NA	NA	NA
AX-85044522	33082017	11	NA	NA	NA	NA	NA	NA	NA	NA
AX-85044524	54788392	11	0.0324901	40.6263	12.3672	0.00101982	0.000512856	0.999487	2017.04	0.0838885
AX-85044527	79319689	11	0.158949	-1.89358	-0.632798	0.002768	0.489367	0.510633	2017.04	0.0888434
AX-85044534	74846913	12	0.278801	-1.64796	-0.558387	0.00316444	0.192822	0.807178	2017.04	0.0419118
AX-85044535	11687743	13	NA	NA	NA	NA	NA	NA	NA	NA
AX-85044536	22228058	13	0.468143	1.38604	0.479035	0.00381091	0.604281	0.395719	2017.04	0.0455505
AX-85044537	43052992	13	0.941728	0.176046	0.153371	0.251033	0.560515	0.439485	2017.04	0.000757008
AX-85044539	51155531	13	0.583274	1.14073	0.44563	0.0104729	0.372749	0.627251	2017.04	0.0301674
AX-85044540	61125008	13	0.96347	0.107782	0.13269	0.416629	0.586884	0.413116	2017.04	0.000279275
AX-85044541	61911394	13	0.483144	-1.71625	-0.579075	0.00303883	0.343067	0.656933	2017.04	0.065823
AX-85044542	71613889	13	0.415412	-1.70752	-0.617344	0.00567641	0.497902	0.502098	2017.04	0.0722733
AX-85044543	80215533	13	NA	NA	NA	NA	NA	NA	NA	NA
AX-85044545	32058318	14	0.643173	-1.07188	-0.424772	0.0116218	0.546163	0.453837	2017.04	0.0282377
AX-85044548	34880580	14	0.560243	-1.2197	-0.469556	0.00938873	0.50136	0.49864	2017.04	0.0368773
[truncated: 59,146 more rows]

## Sheet: NSC
Table S1. P-values, effects and phenotypic variance explained for the SNPs used in the GWAS for the ten traits in dairy buffaloes.
SNP	position	chromosome	pvalueNSC	effect(NSC)	SD(NSC)	p(adjust)NSC	p	1-p	vphen	%vphenNSC
AX-85040738	39703168	30	NA	NA	NA	NA	NA	NA	NA	NA			effect = allelic substitution effect
AX-85040740	782349	25	NA	NA	NA	NA	NA	NA	NA	NA			SD = standard deviation
AX-85040741	1092194	14	0.0207436	0.050006	0.0133599	0.000181836	0.00529681	0.994703	0.384239	0.00685773			vphen = phenotypic variance
AX-85040742	85031448	15	NA	NA	NA	NA	NA	NA	NA	NA			%vphen = % explained by the SNP of the phenotypic variance
AX-85040743	13765437	18	0.972942	0.000195484	0.00180846	0.913921	0.540504	0.459496	0.384239	4.94004e-06			NSC = number of services per conception
AX-85040744	9689858	7	NA	NA	NA	NA	NA	NA	NA	NA
AX-85040745	37563409	30	NA	NA	NA	NA	NA	NA	NA	NA
AX-85040746	70819150	12	0.959214	0.00147792	0.00213417	0.48862	0.542965	0.457035	0.384239	0.000282131
AX-85040747	27039534	13	0.213837	-0.00475939	-0.00296757	0.108759	0.643813	0.356187	0.384239	0.00270376
AX-85040762	24043025	15	0.543649	0.00249141	0.00239157	0.297528	0.397462	0.602538	0.384239	0.000773748
AX-85040771	70919182	16	0.0461498	0.00480156	0.00227828	0.0350708	0.527858	0.472142	0.384239	0.00299077
AX-85040772	14369381	18	0.638439	0.00206406	0.00228303	0.365948	0.446574	0.553426	0.384239	0.000548059
AX-85040773	3078980	2	0.298956	0.00490123	0.0030036	0.102725	0.522274	0.477726	0.384239	0.00311971
AX-85040774	2429381	28	0.864705	0.000727427	0.00194356	0.708199	0.505771	0.494229	0.384239	6.88477e-05
AX-85040775	6071678	6	0.0303329	-0.00627888	-0.00269041	0.0196063	0.610306	0.389694	0.384239	0.00488049
AX-85040778	35882992	30	0.605218	0.00205527	0.0022808	0.367526	0.33016	0.66984	0.384239	0.00048625
AX-85040779	44119729	30	0.355388	-0.00409601	-0.00279909	0.143376	0.599998	0.400002	0.384239	0.00209586
AX-85040780	56052937	30	0.919606	0.000371431	0.00185315	0.841142	0.288467	0.711533	0.384239	1.47392e-05
AX-85040787	49510546	16	0.49939	0.00300195	0.00252123	0.233783	0.519816	0.480184	0.384239	0.00117083
AX-85040790	44870511	7	0.16681	0.00627858	0.00225423	0.00534882	0.489409	0.510591	0.384239	0.00512738
AX-85040791	36035173	30	0.702785	-0.00173842	-0.00220032	0.429486	0.543492	0.456508	0.384239	0.00039028
AX-85040793	15412198	14	NA	NA	NA	NA	NA	NA	NA	NA
AX-85040794	955500	14	NA	NA	NA	NA	NA	NA	NA	NA
AX-85040795	62480241	18	0.285432	0.0115858	0.0032723	0.000399288	0.0599071	0.940093	0.384239	0.00393484
AX-85040796	64186	24	NA	NA	NA	NA	NA	NA	NA	NA
AX-85040797	259136	30	0.0228406	0.00673635	0.0028066	0.0163869	0.337438	0.662562	0.384239	0.00528078
AX-85040798	92509	4	0.0814565	0.005955	0.00217205	0.0061132	0.401139	0.598861	0.384239	0.00443417
AX-85040799	10716728	1	0.96687	0.000157165	0.00179873	0.930373	0.323731	0.676269	0.384239	2.81477e-06
AX-85040800	111815958	1	0.769337	-0.00136996	-0.00210675	0.515516	0.509255	0.490745	0.384239	0.000244138
AX-85040801	134739016	1	NA	NA	NA	NA	NA	NA	NA	NA
AX-85040802	153509903	1	0.22302	0.00512503	0.00306044	0.0940112	0.466191	0.533809	0.384239	0.00340229
AX-85040803	49493475	1	NA	NA	NA	NA	NA	NA	NA	NA
AX-85040804	49765474	1	NA	NA	NA	NA	NA	NA	NA	NA
AX-85040805	71573022	1	NA	NA	NA	NA	NA	NA	NA	NA
AX-85040808	47389002	10	0.49563	0.00303292	0.0025291	0.230446	0.381494	0.618506	0.384239	0.00112975
AX-85040810	94514108	10	0.847043	0.00108032	0.00203319	0.59518	0.28783	0.71217	0.384239	0.000124525
AX-85040811	100244392	11	0.0297989	-0.0060086	-0.00262177	0.0219165	0.505968	0.494032	0.384239	0.00469735
AX-85040812	30957063	11	NA	NA	NA	NA	NA	NA	NA	NA
AX-85040813	31111216	11	0.884127	0.000717323	0.00194099	0.711707	0.588941	0.411059	0.384239	6.48386e-05
AX-85040814	60126754	11	NA	NA	NA	NA	NA	NA	NA	NA
AX-85040818	99853565	11	NA	NA	NA	NA	NA	NA	NA	NA
AX-85040819	38989804	12	NA	NA	NA	NA	NA	NA	NA	NA
AX-85040820	39494631	12	NA	NA	NA	NA	NA	NA	NA	NA
AX-85040823	7730999	13	0.544654	-0.00255862	-0.00240864	0.288113	0.497778	0.502222	0.384239	0.000851865
AX-85040824	81078252	13	NA	NA	NA	NA	NA	NA	NA	NA
AX-85040826	21415239	14	0.310879	-0.00419421	-0.00282403	0.137495	0.462824	0.537176	0.384239	0.00227646
AX-85040828	32235822	14	0.485813	0.00284544	0.00248148	0.251517	0.764727	0.235273	0.384239	0.00075824
AX-85040829	36949107	14	0.464738	0.00345503	0.0026363	0.190006	0.373555	0.626445	0.384239	0.00145402
AX-85040830	56516115	14	0.551957	0.0022699	0.00233531	0.331054	0.518066	0.481934	0.384239	0.000669601
AX-85040831	67352673	14	0.0814907	0.0069548	0.00352515	0.048506	0.413437	0.586563	0.384239	0.00610551
AX-85040832	82865463	14	NA	NA	NA	NA	NA	NA	NA	NA
AX-85040834	32137259	15	0.348678	0.00418469	0.00282161	0.138053	0.53046	0.46954	0.384239	0.00227028
AX-85040837	79410992	15	0.802946	0.00128978	0.00208638	0.53645	0.444754	0.555246	0.384239	0.000213829
AX-85040838	56659845	16	0.187578	-0.00531857	-0.00310959	0.0871964	0.76613	0.23387	0.384239	0.00263812
AX-85040843	34799711	17	NA	NA	NA	NA	NA	NA	NA	NA
AX-85040846	7004991	17	0.492403	0.00425585	0.00283969	0.133951	0.572709	0.427291	0.384239	0.00230705
AX-85040849	37377836	18	NA	NA	NA	NA	NA	NA	NA	NA
AX-85040850	40852273	18	NA	NA	NA	NA	NA	NA	NA	NA
AX-85040851	52770160	18	0.250607	-0.00517052	-0.00307199	0.0923524	0.436494	0.563506	0.384239	0.00342273
AX-85040854	8340617	18	NA	NA	NA	NA	NA	NA	NA	NA
AX-85040856	49541565	19	0.0185257	-0.00574018	-0.0025536	0.0245838	0.399943	0.600057	0.384239	0.00411595
AX-85040857	51468988	19	0.39	-0.00414473	-0.00281147	0.140422	0.67685	0.32315	0.384239	0.00195576
AX-85040859	103898576	2	0.228722	0.00550052	0.0031558	0.0813361	0.622289	0.377711	0.384239	0.00370158
AX-85040860	123658608	2	0.253196	0.00474869	0.00296486	0.109231	0.40471	0.59529	0.384239	0.0028278
AX-85040861	24585501	2	0.249146	-0.00466354	-0.00294323	0.113081	0.51385	0.48615	0.384239	0.00282792
AX-85040862	55381837	2	0.380955	0.00371696	0.00270282	0.169065	0.548143	0.451857	0.384239	0.00178114
AX-85040864	70804514	2	0.216874	-0.0049302	-0.00301095	0.101543	0.398652	0.601348	0.384239	0.00303303
AX-85040865	73032753	2	NA	NA	NA	NA	NA	NA	NA	NA
AX-85040866	73644015	2	0.897964	-0.000535061	-0.0018947	0.777638	0.430305	0.569695	0.384239	3.65304e-05
AX-85040867	1325928	20	0.786401	0.00109836	0.00203777	0.589885	0.558508	0.441492	0.384239	0.000154836
AX-85040868	35068968	20	0.317431	0.00648833	0.00340668	0.0568333	0.468169	0.531831	0.384239	0.00545595
AX-85040871	68134212	20	NA	NA	NA	NA	NA	NA	NA	NA
AX-85040873	23248246	21	0.194492	-0.00645603	-0.00273541	0.0182664	0.541862	0.458138	0.384239	0.00538573
AX-85040874	36362272	21	NA	NA	NA	NA	NA	NA	NA	NA
AX-85040875	49386830	21	0.84398	0.000824251	0.00196815	0.675366	0.493865	0.506135	0.384239	8.83938e-05
AX-85040877	15362290	22	0.152663	-0.0154962	-0.00426546	0.000280193	0.0362509	0.963749	0.384239	0.00436679
AX-85040879	43925530	22	0.918608	0.000434888	0.00186926	0.816032	0.536176	0.463824	0.384239	2.44818e-05
AX-85040880	45721191	22	0.677691	0.00179446	0.00221456	0.417766	0.451696	0.548304	0.384239	0.000415111
AX-85040881	50756501	22	0.504455	0.00299339	0.00251906	0.234716	0.607714	0.392286	0.384239	0.00111188
AX-85040883	58559715	22	0.234192	0.00465311	0.00294058	0.113563	0.452879	0.547121	0.384239	0.00279242
AX-85040884	43092547	23	0.849192	0.000753196	0.0019501	0.699323	0.524705	0.475295	0.384239	7.36415e-05
AX-85040886	48409639	24	0.782549	-0.00117373	-0.00205691	0.568253	0.349686	0.650314	0.384239	0.000163066
AX-85040887	52872536	24	0.970955	-0.000141475	-0.00179474	0.93717	0.497236	0.502764	0.384239	2.60443e-06
AX-85040890	15372350	25	0.366532	-0.00358041	-0.00266814	0.179625	0.490365	0.509635	0.384239	0.00166752
AX-85040891	16972209	25	NA	NA	NA	NA	NA	NA	NA	NA
AX-85040892	24698436	25	0.108776	-0.00669081	-0.0034581	0.0530124	0.671731	0.328269	0.384239	0.0051382
AX-85040895	37937438	27	0.771288	-0.00156474	-0.00215621	0.468031	0.404435	0.595565	0.384239	0.000306964
AX-85040896	32419374	28	NA	NA	NA	NA	NA	NA	NA	NA
AX-85040897	41262290	29	0.426545	0.00317997	0.00256644	0.215324	0.603277	0.396723	0.384239	0.00125973
AX-85040899	6742405	29	0.762757	-0.00151535	-0.00214367	0.479633	0.476692	0.523308	0.384239	0.000298158
AX-85040900	104699106	3	0.71243	-0.00147333	-0.002133	0.489735	0.439788	0.560212	0.384239	0.000278369
AX-85040901	106638812	3	NA	NA	NA	NA	NA	NA	NA	NA
AX-85040903	28280713	3	0.805522	-0.000936198	-0.00199658	0.639141	0.437618	0.562382	0.384239	0.000112277
AX-85040904	46219445	3	0.712611	0.00139163	0.00211225	0.51	0.540922	0.459078	0.384239	0.000250321
AX-85040908	14829853	4	NA	NA	NA	NA	NA	NA	NA	NA
AX-85040909	24246362	4	NA	NA	NA	NA	NA	NA	NA	NA
AX-85040910	46233213	4	0.472297	0.00295046	0.00250815	0.239456	0.411518	0.588482	0.384239	0.00109731
AX-85040911	55823737	4	NA	NA	NA	NA	NA	NA	NA	NA
AX-85040913	68340298	4	NA	NA	NA	NA	NA	NA	NA	NA
AX-85040914	119430474	5	0.211471	0.00497365	0.00302199	0.0998008	0.44336	0.55664	0.384239	0.00317768
AX-85040915	38055611	5	0.428164	0.00361491	0.00267691	0.176885	0.506769	0.493231	0.384239	0.00170014
AX-85040918	77157204	5	0.734139	-0.00552768	-0.0031627	0.0805034	0.435503	0.564497	0.384239	0.00390991
AX-85040920	100294577	6	0.428497	0.01712	0.00500767	0.00062909	0.0491661	0.950834	0.384239	0.00713188
AX-85040922	12894396	6	NA	NA	NA	NA	NA	NA	NA	NA
AX-85040923	34634102	6	NA	NA	NA	NA	NA	NA	NA	NA
AX-85040924	43303769	6	NA	NA	NA	NA	NA	NA	NA	NA
AX-85040926	70204890	6	0.323983	-0.00413275	-0.00280842	0.141141	0.511828	0.488172	0.384239	0.00222128
AX-85040929	10965519	7	NA	NA	NA	NA	NA	NA	NA	NA
AX-85040930	19773981	7	0.730797	-0.00138059	-0.00210945	0.512803	0.670835	0.329165	0.384239	0.000219072
AX-85040931	39863653	7	NA	NA	NA	NA	NA	NA	NA	NA
AX-85040932	46835	7	NA	NA	NA	NA	NA	NA	NA	NA
AX-85040935	13115950	8	0.184535	-0.00653802	-0.0034193	0.0558642	0.685617	0.314383	0.384239	0.0047958
AX-85040936	16933878	8	0.320787	-0.00387995	-0.00274422	0.157402	0.483395	0.516605	0.384239	0.00195677
AX-85040937	565330	8	0.277316	0.004954	0.003017	0.100584	0.556788	0.443212	0.384239	0.0031524
AX-85040938	65417640	8	NA	NA	NA	NA	NA	NA	NA	NA
AX-85040939	7634008	8	NA	NA	NA	NA	NA	NA	NA	NA
AX-85040940	76806643	8	0.870744	-0.00061975	-0.00191621	0.746374	0.607741	0.392259	0.384239	4.76599e-05
AX-85040942	21872882	9	0.0450109	-0.00442475	-0.00178341	0.0130991	0.460684	0.539316	0.384239	0.00253193
AX-85040946	112570202	30	0.853388	-0.000897391	-0.00198673	0.65149	0.424644	0.575356	0.384239	0.000102413
AX-85040949	15013791	30	0.384303	-0.00393035	-0.00275702	0.15399	0.157259	0.842741	0.384239	0.00106561
AX-85040951	29264329	30	NA	NA	NA	NA	NA	NA	NA	NA
AX-85040952	29583826	30	0.704292	0.00177318	0.00220915	0.422176	0.41234	0.58766	0.384239	0.000396568
AX-85040953	72054105	30	0.474041	-0.00320075	-0.00257172	0.21328	0.513468	0.486532	0.384239	0.00133216
AX-85040955	86824088	30	0.633213	-0.00228391	-0.00233887	0.328815	0.508622	0.491378	0.384239	0.000678575
AX-85040961	146769287	1	0.0737764	0.00551971	0.0024976	0.027105	0.597397	0.402603	0.384239	0.00381418
AX-85040963	26996038	1	NA	NA	NA	NA	NA	NA	NA	NA
AX-85040964	37303725	1	NA	NA	NA	NA	NA	NA	NA	NA
AX-85040965	62480290	1	NA	NA	NA	NA	NA	NA	NA	NA
AX-85040966	65773024	1	NA	NA	NA	NA	NA	NA	NA	NA
AX-85040968	81812616	1	NA	NA	NA	NA	NA	NA	NA	NA
AX-85040969	84374500	1	NA	NA	NA	NA	NA	NA	NA	NA
AX-85040971	85883044	1	NA	NA	NA	NA	NA	NA	NA	NA
AX-85040972	32530950	10	NA	NA	NA	NA	NA	NA	NA	NA
AX-85040973	20730122	11	0.819743	0.00470501	0.00295376	0.111185	0.48461	0.51539	0.384239	0.00287792
AX-85040976	58694459	11	0.873854	0.000960548	0.00200277	0.631504	0.608402	0.391598	0.384239	0.000114419
AX-85040977	7361294	11	NA	NA	NA	NA	NA	NA	NA	NA
AX-85040978	99717492	11	0.920108	-0.000429488	-0.00186789	0.818145	0.616149	0.383851	0.384239	2.27079e-05
AX-85040979	16826500	12	NA	NA	NA	NA	NA	NA	NA	NA
AX-85040981	3235990	12	0.756402	-0.00673704	-0.00237067	0.00448554	0.594742	0.405258	0.384239	0.00569412
AX-85040983	38551999	12	0.238624	-0.00502844	-0.00303591	0.0976566	0.465057	0.534943	0.384239	0.00327422
AX-85040986	86377410	12	0.270721	0.00455197	0.00291489	0.118377	0.356394	0.643606	0.384239	0.00247387
AX-85040987	86625919	12	0.662359	0.00546023	0.00204639	0.00762541	0.60239	0.39761	0.384239	0.00371693
AX-85040990	37709015	13	0.423667	-0.00433647	-0.00286016	0.129479	0.473075	0.526925	0.384239	0.00243994
AX-85041001	84573779	15	0.632739	0.00215261	0.00230552	0.350471	0.659268	0.340732	0.384239	0.000541793
AX-85041002	20680873	16	0.982569	-0.00012288	-0.00179002	0.945271	0.387534	0.612466	0.384239	1.86544e-06
AX-85041004	73359509	16	0.440173	-0.00314023	-0.00255635	0.219295	0.42731	0.57269	0.384239	0.00125607
AX-85041006	14926856	17	0.242547	0.00485628	0.00299218	0.104591	0.671698	0.328302	0.384239	0.00270697
AX-85041007	29452916	17	0.621435	0.00203068	0.00227455	0.371973	0.469918	0.530082	0.384239	0.00053466
AX-85041010	7285285	17	NA	NA	NA	NA	NA	NA	NA	NA
AX-85041011	954473	17	NA	NA	NA	NA	NA	NA	NA	NA
AX-85041013	24821664	18	0.461301	-0.0113673	-0.00354664	0.00135018	0.0408813	0.959119	0.384239	0.0026372
AX-85041017	55854353	18	0.377943	0.00656483	0.00342611	0.0553501	0.475321	0.524679	0.384239	0.00559443
AX-85041018	1454101	19	NA	NA	NA	NA	NA	NA	NA	NA
AX-85041020	36059926	19	NA	NA	NA	NA	NA	NA	NA	NA
AX-85041022	62822987	19	0.4908	-0.00345464	-0.0026362	0.19004	0.585297	0.414703	0.384239	0.00150781
AX-85041025	135690975	2	0.229416	0.00579778	0.0032313	0.0727723	0.776755	0.223245	0.384239	0.003034
AX-85041026	15771909	2	0.52095	-0.00303898	-0.00253063	0.229799	0.418468	0.581532	0.384239	0.00116982
AX-85041028	2377800	2	0.0205403	0.0500661	0.0133751	0.000181675	0.00464613	0.995354	0.384239	0.00603371
AX-85041033	52774771	2	0.170994	-0.010509	-0.00299884	0.000457698	0.0566227	0.943377	0.384239	0.00307064
AX-85041034	88521392	2	0.509876	0.00318225	0.00256702	0.215098	0.297248	0.702752	0.384239	0.00110108
AX-85041036	69822251	20	0.76085	0.00124381	0.00207471	0.548831	0.613297	0.386703	0.384239	0.000190979
AX-85041037	12828295	21	NA	NA	NA	NA	NA	NA	NA	NA
AX-85041039	5455083	21	NA	NA	NA	NA	NA	NA	NA	NA
AX-85041041	58626978	21	0.517927	0.00266439	0.0024355	0.273964	0.715596	0.284404	0.384239	0.000752014
AX-85041044	15579084	22	0.290167	0.00393153	0.00275732	0.153911	0.440924	0.559076	0.384239	0.00198328
AX-85041046	56868384	22	0.00114935	0.0055584	0.00207133	0.00728562	0.389685	0.610315	0.384239	0.00382468
AX-85041050	24510954	23	NA	NA	NA	NA	NA	NA	NA	NA
AX-85041053	45873255	23	0.977052	-0.000151755	-0.00179735	0.932713	0.453526	0.546474	0.384239	2.97088e-06
AX-85041054	16135360	24	0.29222	-0.00406535	-0.00279131	0.145273	0.556918	0.443082	0.384239	0.00212275
AX-85041055	23686683	24	NA	NA	NA	NA	NA	NA	NA	NA
AX-85041056	40349176	24	0.554648	0.00247488	0.00238737	0.299896	0.747006	0.252994	0.384239	0.000602519
AX-85041057	7058203	25	0.0394713	0.00465469	0.00224098	0.037794	0.540773	0.459227	0.384239	0.00280061
AX-85041060	7281331	26	0.961696	0.000197284	0.00180892	0.913153	0.389686	0.610314	0.384239	4.81813e-06
AX-85041061	9361056	26	NA	NA	NA	NA	NA	NA	NA	NA
AX-85041062	1120774	27	0.726925	0.00144372	0.00212548	0.496982	0.443647	0.556353	0.384239	0.000267783
AX-85041064	16840359	27	0.778182	-0.00135068	-0.00210185	0.520474	0.474256	0.525744	0.384239	0.000236766
AX-85041069	41496549	29	0.514004	0.00283748	0.00247946	0.25246	0.471606	0.528394	0.384239	0.00104431
AX-85041075	119605163	3	0.335177	0.00380647	0.00272556	0.162539	0.563408	0.436592	0.384239	0.00185512
AX-85041076	12919884	3	0.961423	-0.000238316	-0.00181934	0.895783	0.454079	0.545921	0.384239	7.32816e-06
AX-85041081	50957245	3	0.307006	0.00465902	0.00294208	0.11329	0.502732	0.497268	0.384239	0.00282451
AX-85041082	51651428	3	0.784388	0.00110033	0.00203827	0.589309	0.33712	0.66288	0.384239	0.00014083
AX-85041084	94738130	3	0.540951	-0.0132736	-0.00403078	0.000991062	0.055215	0.944785	0.384239	0.00478401
AX-85041085	100477655	4	NA	NA	NA	NA	NA	NA	NA	NA
AX-85041086	104647994	4	0.38345	-0.0033524	-0.00261024	0.199027	0.594882	0.405118	0.384239	0.00140978
AX-85041088	21859984	4	0.659926	0.00187594	0.00223525	0.401327	0.521772	0.478228	0.384239	0.000457071
AX-85041089	28870640	4	0.26221	0.00442056	0.00288152	0.125003	0.614076	0.385924	0.384239	0.0024105
AX-85041091	51682987	4	NA	NA	NA	NA	NA	NA	NA	NA
AX-85041092	81012723	4	0.447414	-0.0029812	-0.00251596	0.236051	0.501044	0.498956	0.384239	0.00115651
AX-85041093	93039365	4	0.589522	0.0117148	0.00363489	0.00126912	0.0416389	0.958361	0.384239	0.00285053
AX-85041095	111920232	5	NA	NA	NA	NA	NA	NA	NA	NA
AX-85041103	62449449	5	0.96293	0.000248061	0.00182181	0.891694	0.609337	0.390663	0.384239	7.62437e-06
AX-85041105	75444127	5	0.31413	0.00450344	0.00290257	0.120774	0.311761	0.688239	0.384239	0.00226505
AX-85041107	44772311	6	NA	NA	NA	NA	NA	NA	NA	NA
AX-85041108	105614362	7	0.115614	-0.00495422	-0.00231705	0.0325038	0.722793	0.277207	0.384239	0.00255974
AX-85041109	13763643	7	NA	NA	NA	NA	NA	NA	NA	NA
AX-85041110	18175945	7	NA	NA	NA	NA	NA	NA	NA	NA
AX-85041111	2153049	7	NA	NA	NA	NA	NA	NA	NA	NA
AX-85041112	44931949	7	0.711969	0.00165172	0.00217831	0.448296	0.585662	0.414338	0.384239	0.00034459
AX-85041114	62582707	7	0.990814	-8.75281e-05	-0.00178104	0.960804	0.653622	0.346378	0.384239	9.02817e-07
AX-85041115	63108562	7	0.13438	-0.00583016	-0.00323952	0.0719084	0.714922	0.285078	0.384239	0.00360589
AX-85041117	103273880	8	NA	NA	NA	NA	NA	NA	NA	NA
AX-85041120	109817564	8	NA	NA	NA	NA	NA	NA	NA	NA
AX-85041121	31198052	8	0.636886	0.00191995	0.00224643	0.392735	0.548966	0.451034	0.384239	0.000475075
AX-85041122	32985920	8	NA	NA	NA	NA	NA	NA	NA	NA
AX-85041126	81422808	8	0.0919019	0.00718837	0.00358447	0.0449183	0.55427	0.44573	0.384239	0.0066448
AX-85041127	93106024	8	0.704144	0.00163517	0.0021741	0.451983	0.278969	0.721031	0.384239	0.000279939
AX-85041128	6109909	9	0.0448592	0.00501039	0.00233131	0.031621	0.720685	0.279315	0.384239	0.00263033
AX-85041130	70970640	9	0.229667	-0.0059886	-0.00327976	0.0678615	0.445229	0.554771	0.384239	0.0046108
AX-85041131	99755382	9	0.186399	-0.00570063	-0.00320662	0.0754424	0.389768	0.610232	0.384239	0.00402322
AX-85041132	106532837	30	0.634066	-0.00205849	-0.00228161	0.366947	0.469115	0.530885	0.384239	0.000549294
AX-85041133	120500734	30	NA	NA	NA	NA	NA	NA	NA	NA
AX-85041136	141317442	30	0.445354	0.00369163	0.00269639	0.170968	0.432162	0.567838	0.384239	0.00174074
AX-85041137	2222279	30	NA	NA	NA	NA	NA	NA	NA	NA
AX-85041138	28287526	30	0.996249	2.01476e-05	0.00176393	0.990887	0.511238	0.488762	0.384239	5.27953e-08
AX-85041140	42736475	30	NA	NA	NA	NA	NA	NA	NA	NA
AX-85041141	53358605	30	NA	NA	NA	NA	NA	NA	NA	NA
AX-85041151	144033867	1	NA	NA	NA	NA	NA	NA	NA	NA
AX-85041154	27415848	1	NA	NA	NA	NA	NA	NA	NA	NA
AX-85041155	31452080	1	0.813811	0.000961554	0.00200302	0.631191	0.487651	0.512349	0.384239	0.00012024
AX-85041156	38322538	1	NA	NA	NA	NA	NA	NA	NA	NA
AX-85041157	61609111	1	0.589664	0.00584791	0.00214485	0.00640131	0.438826	0.561174	0.384239	0.00438348
AX-85041158	83039734	1	0.931481	-0.000366633	-0.00185193	0.843066	0.792924	0.207076	0.384239	1.14882e-05
AX-85041159	14255850	10	NA	NA	NA	NA	NA	NA	NA	NA
AX-85041162	81277274	10	NA	NA	NA	NA	NA	NA	NA	NA
AX-85041164	105229830	11	NA	NA	NA	NA	NA	NA	NA	NA
AX-85041166	107097146	11	NA	NA	NA	NA	NA	NA	NA	NA
AX-85041167	25181210	11	0.22447	0.00473413	0.00296116	0.109878	0.695378	0.304622	0.384239	0.0024711
AX-85041168	30212174	11	NA	NA	NA	NA	NA	NA	NA	NA
AX-85041170	47070703	11	0.65047	0.001981	0.00226193	0.38114	0.45137	0.54863	0.384239	0.000505835
AX-85041171	50547700	11	0.705653	-0.00155926	-0.00215482	0.469303	0.330207	0.669793	0.384239	0.000279893
AX-85041174	98659352	11	NA	NA	NA	NA	NA	NA	NA	NA
AX-85041175	26634246	12	0.533855	-0.00324946	-0.00258409	0.208578	0.486237	0.513763	0.384239	0.00137297
AX-85041177	58048288	12	0.319484	-0.00394175	-0.00275992	0.15323	0.315824	0.684176	0.384239	0.00174751
AX-85041179	86251171	12	NA	NA	NA	NA	NA	NA	NA	NA
AX-85041180	20902557	13	0.549204	0.00237126	0.00236105	0.315223	0.676037	0.323963	0.384239	0.000640989
AX-85041181	53354720	13	NA	NA	NA	NA	NA	NA	NA	NA
AX-85041183	78895225	13	0.411926	-0.00318537	-0.00256781	0.214791	0.305839	0.694161	0.384239	0.00112124
AX-85041185	26291298	14	NA	NA	NA	NA	NA	NA	NA	NA
AX-85041186	33220938	14	0.932733	0.00051761	0.00189027	0.784216	0.658204	0.341796	0.384239	3.13734e-05
AX-85041187	38349112	14	NA	NA	NA	NA	NA	NA	NA	NA
AX-85041188	74098633	14	NA	NA	NA	NA	NA	NA	NA	NA
AX-85041190	81889646	14	0.659236	0.00373523	0.00270746	0.167708	0.671453	0.328547	0.384239	0.00160205
AX-85041192	30866287	15	0.285233	-0.00432083	-0.00285619	0.130332	0.541118	0.458882	0.384239	0.00241299
AX-85041195	75614987	15	NA	NA	NA	NA	NA	NA	NA	NA
AX-85041196	9470683	15	0.663768	0.00198578	0.00226315	0.380248	0.458226	0.541774	0.384239	0.00050955
AX-85041199	51853615	16	0.130316	-0.00713649	-0.0035713	0.045685	0.647565	0.352435	0.384239	0.00605007
AX-85041200	55123978	16	0.897188	-0.000487344	-0.00188258	0.795736	0.473496	0.526504	0.384239	3.08189e-05
AX-85041205	24295775	18	0.351104	0.00357171	0.00266593	0.180323	0.318172	0.681828	0.384239	0.00144052
AX-85041207	57068856	18	NA	NA	NA	NA	NA	NA	NA	NA
AX-85041209	20676522	19	0.204375	0.00497741	0.00302295	0.0996519	0.483223	0.516777	0.384239	0.00322023
AX-85041211	4540822	19	0.0382908	-0.00626191	-0.0026861	0.0197415	0.589835	0.410165	0.384239	0.00493777
AX-85041212	57329171	19	0.14512	-0.0057567	-0.00212169	0.00666243	0.604372	0.395628	0.384239	0.00412445
AX-85041213	104212047	2	NA	NA	NA	NA	NA	NA	NA	NA
AX-85041218	127491555	2	0.343195	0.00446453	0.00219268	0.0417397	0.489483	0.510517	0.384239	0.00259255
AX-85041219	134373345	2	NA	NA	NA	NA	NA	NA	NA	NA
AX-85041220	1468793	2	0.0206457	0.0499679	0.0133502	0.000181938	0.00332196	0.996678	0.384239	0.00430287
AX-85041221	18428317	2	NA	NA	NA	NA	NA	NA	NA	NA
AX-85041223	3651007	2	NA	NA	NA	NA	NA	NA	NA	NA
AX-85041225	26566532	20	0.199333	0.0050594	0.00304377	0.0964695	0.48562	0.51438	0.384239	0.00332818
AX-85041226	67877321	20	0.618941	-0.00195411	-0.0022551	0.386202	0.424638	0.575362	0.384239	0.000485607
AX-85041228	6282436	21	0.871962	-0.00067021	-0.00192903	0.728265	0.530606	0.469394	0.384239	5.82317e-05
AX-85041229	66771933	21	NA	NA	NA	NA	NA	NA	NA	NA
AX-85041230	37703253	22	NA	NA	NA	NA	NA	NA	NA	NA
AX-85041232	49496173	22	0.296115	-0.00424069	-0.00283584	0.134812	0.629211	0.370789	0.384239	0.00218385
AX-85041236	25230472	23	NA	NA	NA	NA	NA	NA	NA	NA
AX-85041238	31349531	23	0.224928	-0.00459785	-0.00292655	0.116163	0.319439	0.680561	0.384239	0.00239217
AX-85041239	8221827	23	0.0577244	0.00476997	0.00227025	0.0356346	0.618731	0.381269	0.384239	0.00279378
AX-85041240	9599624	23	NA	NA	NA	NA	NA	NA	NA	NA
AX-85041244	27272403	25	NA	NA	NA	NA	NA	NA	NA	NA
AX-85041247	8244794	25	NA	NA	NA	NA	NA	NA	NA	NA
AX-85041248	2938173	26	0.598945	0.00240575	0.00236981	0.310027	0.36905	0.63095	0.384239	0.000701471
AX-85041249	48824430	26	0.498667	-0.00697651	-0.00353067	0.0481575	0.819592	0.180408	0.384239	0.00374592
AX-85041251	22367754	27	0.319656	-0.00426016	-0.00284078	0.133707	0.377912	0.622088	0.384239	0.00222086
AX-85041253	28955615	27	NA	NA	NA	NA	NA	NA	NA	NA
AX-85041255	36221755	27	0.123217	-0.00647284	-0.00273967	0.0181457	0.705132	0.294868	0.384239	0.00453436
AX-85041259	8099199	28	0.740792	0.0014126	0.00211758	0.504718	0.582035	0.417965	0.384239	0.000252672
AX-85041260	26027802	29	0.479784	-0.00305064	-0.00253359	0.228561	0.359234	0.640766	0.384239	0.00111503
AX-85041261	34380463	29	0.627378	-0.00675272	-0.00347383	0.0519094	0.439265	0.560735	0.384239	0.00584615
AX-85041262	39371264	29	0.599979	-0.00199428	-0.00226531	0.378666	0.358857	0.641143	0.384239	0.000476295
AX-85041264	103151065	3	0.654099	0.00178124	0.0022112	0.4205	0.488322	0.511678	0.384239	0.000412646
AX-85041266	2799995	3	0.634221	0.00199133	0.00226456	0.379213	0.474393	0.525607	0.384239	0.000514653
AX-85041267	4563563	3	0.895107	0.000540167	0.001896	0.775722	0.376496	0.623504	0.384239	3.5652e-05
AX-85041268	58413523	3	NA	NA	NA	NA	NA	NA	NA	NA
AX-85041269	70542176	3	NA	NA	NA	NA	NA	NA	NA	NA
AX-85041271	119311894	4	0.801097	-0.000930661	-0.00199518	0.640889	0.664324	0.335676	0.384239	0.000100534
AX-85041272	24040881	4	0.91368	-0.000567204	-0.00190287	0.765643	0.357806	0.642194	0.384239	3.84786e-05
AX-85041274	24653498	4	0.513683	-0.00655238	-0.00342295	0.0555882	0.568593	0.431407	0.384239	0.00548169
AX-85041275	25949800	4	0.238581	-0.00458162	-0.00292242	0.116941	0.558459	0.441541	0.384239	0.00269419
AX-85041276	37806397	4	NA	NA	NA	NA	NA	NA	NA	NA
AX-85041277	46530320	4	0.80295	-0.0012184	-0.00206825	0.555797	0.427851	0.572149	0.384239	0.000189151
AX-85041278	61977158	4	0.420077	-0.00352677	-0.00265452	0.183983	0.431013	0.568987	0.384239	0.00158772
AX-85041281	24054410	5	0.324205	-0.00478504	-0.00227408	0.0353641	0.422957	0.577043	0.384239	0.00290873
AX-85041282	34217694	5	0.582041	0.0021714	0.00231029	0.347278	0.427378	0.572622	0.384239	0.000600606
AX-85041283	3535626	5	0.102668	0.00598844	0.00327972	0.0678655	0.530108	0.469892	0.384239	0.00464962
AX-85041284	3826785	5	NA	NA	NA	NA	NA	NA	NA	NA
AX-85041285	39874173	5	0.753145	0.00117871	0.00205817	0.56685	0.389357	0.610643	0.384239	0.00017194
AX-85041287	57867646	5	NA	NA	NA	NA	NA	NA	NA	NA
AX-85041290	97730533	5	0.185759	0.00515584	0.00306826	0.0928838	0.315322	0.684678	0.384239	0.00298722
AX-85041291	98364091	5	0.422637	-0.00358772	-0.00267	0.17904	0.433863	0.566137	0.384239	0.00164566
AX-85041294	114114095	6	0.833816	-0.00431306	-0.00285422	0.130758	0.209752	0.790248	0.384239	0.00160497
AX-85041300	16980835	7	0.857138	-0.00147154	-0.00213255	0.490168	0.500637	0.499363	0.384239	0.000281783
AX-85041303	44905571	7	0.42716	-0.00398455	-0.00277078	0.150418	0.370716	0.629284	0.384239	0.00192785
AX-85041304	46016067	7	NA	NA	NA	NA	NA	NA	NA	NA
AX-85041306	61623264	7	0.622095	-0.00205595	-0.00228097	0.367404	0.516004	0.483996	0.384239	0.000549472
AX-85041311	42840219	8	0.926246	0.000378849	0.00185503	0.838175	0.357282	0.642718	0.384239	1.7155e-05
AX-85041312	64487006	8	NA	NA	NA	NA	NA	NA	NA	NA
AX-85041318	64223103	9	NA	NA	NA	NA	NA	NA	NA	NA
AX-85041319	103005986	30	0.831935	0.000814878	0.00196577	0.678483	0.516061	0.483939	0.384239	8.63188e-05
AX-85041320	106751397	30	0.869917	-0.000795041	-0.00196073	0.685123	0.357232	0.642768	0.384239	7.5546e-05
AX-85041321	109499350	30	0.6846	-0.00165002	-0.00217787	0.448674	0.629746	0.370254	0.384239	0.000330422
AX-85041323	127629922	30	0.872456	-0.000793544	-0.00196035	0.685627	0.507579	0.492421	0.384239	8.19238e-05
AX-85041324	28346121	30	0.708627	0.00178014	0.00221092	0.420729	0.674461	0.325539	0.384239	0.000362156
AX-85041325	54458271	30	NA	NA	NA	NA	NA	NA	NA	NA
AX-85041327	6398079	30	NA	NA	NA	NA	NA	NA	NA	NA
AX-85041328	77598910	30	0.422832	0.00343014	0.00262998	0.19215	0.271494	0.728506	0.384239	0.00121128
AX-85041329	81227460	30	NA	NA	NA	NA	NA	NA	NA	NA
AX-85041333	6605115	1	0.722809	-0.00143558	-0.00212341	0.498994	0.568965	0.431035	0.384239	0.000263077
AX-85041334	69997094	1	NA	NA	NA	NA	NA	NA	NA	NA
AX-85041336	95387367	1	NA	NA	NA	NA	NA	NA	NA	NA
AX-85041337	18909571	10	0.127465	0.00626771	0.00335065	0.061401	0.37186	0.62814	0.384239	0.0047762
AX-85041338	48122823	10	NA	NA	NA	NA	NA	NA	NA	NA
AX-85041339	53322498	10	0.672644	-0.00202378	-0.0022728	0.373233	0.511012	0.488988	0.384239	0.0005327
AX-85041340	102236725	11	0.38327	0.00591157	0.0032602	0.0697926	0.241655	0.758345	0.384239	0.00333347
AX-85041343	27296362	11	NA	NA	NA	NA	NA	NA	NA	NA
AX-85041344	48456744	11	NA	NA	NA	NA	NA	NA	NA	NA
AX-85041346	86781046	11	NA	NA	NA	NA	NA	NA	NA	NA
AX-85041347	15870783	12	NA	NA	NA	NA	NA	NA	NA	NA
AX-85041351	46011590	12	NA	NA	NA	NA	NA	NA	NA	NA
AX-85041352	72375929	12	NA	NA	NA	NA	NA	NA	NA	NA
AX-85041353	74790599	12	NA	NA	NA	NA	NA	NA	NA	NA
AX-85041356	10730654	13	0.75318	0.00137383	0.00210773	0.514526	0.675281	0.324719	0.384239	0.00021542
AX-85041357	23305546	13	0.946698	-0.000276116	-0.00182894	0.879999	0.643689	0.356311	0.384239	9.10156e-06
AX-85041359	35807751	13	NA	NA	NA	NA	NA	NA	NA	NA
AX-85041361	66816447	13	NA	NA	NA	NA	NA	NA	NA	NA
AX-85041363	13281324	14	0.577805	0.00226429	0.00233388	0.331956	0.517069	0.482931	0.384239	0.000666386
AX-85041364	18130253	14	0.255923	-0.00582867	-0.00323914	0.0719479	0.629056	0.370944	0.384239	0.00412633
AX-85041365	39557814	14	0.207961	-0.00597195	-0.00327553	0.0682732	0.476617	0.523383	0.384239	0.00463073
AX-85041368	13556587	15	0.821408	-0.000901365	-0.00198774	0.650215	0.265514	0.734486	0.384239	8.24707e-05
AX-85041369	43245513	15	0.822736	0.000845232	0.00197348	0.668436	0.467176	0.532824	0.384239	9.25645e-05
AX-85041371	15227385	16	0.44785	-0.00300036	-0.00252083	0.233957	0.437779	0.562221	0.384239	0.00115328
AX-85041372	15502562	16	0.951824	0.000272548	0.00182803	0.88148	0.549247	0.450753	0.384239	9.57237e-06
AX-85041375	27273214	16	NA	NA	NA	NA	NA	NA	NA	NA
AX-85041376	37594349	16	0.889653	0.000888197	0.00198439	0.654448	0.44154	0.55846	0.384239	0.000101253
AX-85041377	42590740	16	0.149741	-0.00843851	-0.0032389	0.00917777	0.807321	0.192679	0.384239	0.00576554
AX-85041378	50353460	16	NA	NA	NA	NA	NA	NA	NA	NA
AX-85041382	7461560	16	0.749648	-0.00127537	-0.00208272	0.540301	0.418828	0.581172	0.384239	0.000206083
AX-85041383	75407207	16	0.752072	0.00141768	0.00211886	0.503449	0.548774	0.451226	0.384239	0.000259042
AX-85041385	19194847	18	NA	NA	NA	NA	NA	NA	NA	NA
AX-85041386	24693660	18	NA	NA	NA	NA	NA	NA	NA	NA
AX-85041388	6500203	18	0.878204	-0.000566288	-0.00190263	0.765983	0.396601	0.603399	0.384239	3.99449e-05
AX-85041390	30945200	19	0.610449	-0.00231404	-0.00234652	0.324054	0.629142	0.370858	0.384239	0.00065032
AX-85041391	35193231	19	0.829458	-0.000866081	-0.00197877	0.661614	0.52009	0.47991	0.384239	9.74503e-05
AX-85041392	40255327	19	0.750548	0.00181962	0.00222095	0.412616	0.372662	0.627338	0.384239	0.000402907
AX-85041393	40681475	19	0.143082	-0.00593291	-0.00260255	0.022628	0.634249	0.365751	0.384239	0.0042502
AX-85041400	73009761	2	NA	NA	NA	NA	NA	NA	NA	NA
AX-85041401	78953329	2	NA	NA	NA	NA	NA	NA	NA	NA
AX-85041406	9204667	20	NA	NA	NA	NA	NA	NA	NA	NA
AX-85041407	10194035	21	0.162324	0.0061626	0.00332395	0.0637395	0.610224	0.389776	0.384239	0.00470176
AX-85041408	25706598	21	0.685498	-0.00344307	-0.00263326	0.191033	0.531334	0.468666	0.384239	0.00153656
AX-85041409	27550233	21	NA	NA	NA	NA	NA	NA	NA	NA
AX-85041411	45326878	21	0.876393	0.000625981	0.00191779	0.744117	0.333995	0.666005	0.384239	4.53699e-05
AX-85041412	67629383	21	0.623879	0.00216298	0.00230815	0.348705	0.439956	0.560044	0.384239	0.000600019
AX-85041416	57981770	22	0.57067	-0.00222761	-0.00232457	0.337916	0.507097	0.492903	0.384239	0.000645596
AX-85041418	11259424	24	0.897475	-0.000514667	-0.00188952	0.78533	0.433916	0.566084	0.384239	3.38663e-05
AX-85041419	25129144	24	NA	NA	NA	NA	NA	NA	NA	NA
AX-85041421	5693489	25	NA	NA	NA	NA	NA	NA	NA	NA
AX-85041422	17357247	26	0.301881	-0.00513921	-0.00240097	0.0323164	0.458839	0.541161	0.384239	0.00341356
AX-85041425	46188475	26	0.173828	-0.00559321	-0.00317934	0.0785378	0.403131	0.596869	0.384239	0.0039181
AX-85041427	8880181	26	NA	NA	NA	NA	NA	NA	NA	NA
AX-85041428	27947781	27	0.915381	0.000420479	0.0018656	0.82168	0.465277	0.534723	0.384239	2.28958e-05
AX-85041429	35173186	27	0.228692	-0.00736533	-0.00362942	0.0424234	0.70671	0.29329	0.384239	0.00585263
AX-85041430	5162227	27	0.548936	0.00274637	0.00245632	0.263531	0.396927	0.603073	0.384239	0.00093978
AX-85041431	1047511	28	0.120474	0.00615434	0.00332186	0.063928	0.398786	0.601214	0.384239	0.00472673
AX-85041432	46250571	28	NA	NA	NA	NA	NA	NA	NA	NA
AX-85041433	8709982	28	NA	NA	NA	NA	NA	NA	NA	NA
AX-85041435	29886537	29	0.828418	0.00104607	0.00202449	0.605359	0.247084	0.752916	0.384239	0.00010596
AX-85041436	3588080	29	NA	NA	NA	NA	NA	NA	NA	NA
AX-85041437	472822	29	0.136475	0.00668247	0.00345599	0.0531633	0.409193	0.590807	0.384239	0.00561922
AX-85041438	118348031	3	0.940264	0.000352487	0.00184833	0.848756	0.521231	0.478769	0.384239	1.61388e-05
AX-85041441	32629935	3	NA	NA	NA	NA	NA	NA	NA	NA
AX-85041442	101093268	4	NA	NA	NA	NA	NA	NA	NA	NA
AX-85041445	116643053	4	NA	NA	NA	NA	NA	NA	NA	NA
AX-85041447	111151819	5	0.1936	0.00567396	0.00253678	0.0253073	0.644402	0.355598	0.384239	0.00383988
AX-85041449	25784009	5	NA	NA	NA	NA	NA	NA	NA	NA
AX-85041450	53779619	5	0.0376848	-0.00621362	-0.00267384	0.0201332	0.444697	0.555303	0.384239	0.00496262
AX-85041451	60057628	5	NA	NA	NA	NA	NA	NA	NA	NA
AX-85041453	73618918	5	0.752333	0.00123331	0.00207204	0.551701	0.527791	0.472209	0.384239	0.000197317
AX-85041454	87986939	5	NA	NA	NA	NA	NA	NA	NA	NA
AX-85041457	81632306	6	NA	NA	NA	NA	NA	NA	NA	NA
AX-85041459	100583293	7	0.965777	0.000217848	0.00181414	0.904417	0.368949	0.631051	0.384239	5.75129e-06
AX-85041460	19285580	7	0.101414	-0.00670817	-0.00346251	0.0527002	0.466102	0.533898	0.384239	0.00582875
AX-85041462	40545732	7	0.797165	-0.00140997	-0.00211691	0.505378	0.521148	0.478852	0.384239	0.000258232
AX-85041463	55613974	7	NA	NA	NA	NA	NA	NA	NA	NA
AX-85041464	66402200	7	0.100539	-0.00627606	-0.00335277	0.06122	0.504171	0.495829	0.384239	0.00512521
AX-85041466	75544742	7	0.933571	-0.000439284	-0.00187038	0.814315	0.424292	0.575708	0.384239	2.45349e-05
AX-85041467	109142776	8	0.861476	-0.0035849	-0.00266928	0.179266	0.529981	0.470019	0.384239	0.00166632
AX-85041468	42371940	8	0.130429	-0.00663684	-0.0034444	0.0539982	0.652318	0.347682	0.384239	0.00519987
AX-85041469	51809542	8	NA	NA	NA	NA	NA	NA	NA	NA
AX-85041471	72107644	8	0.854855	-0.000816982	-0.0019663	0.677782	0.243509	0.756491	0.384239	6.39988e-05
AX-85041475	23801378	9	0.00289153	0.00541238	0.00203424	0.00779926	0.443576	0.556424	0.384239	0.00376338
AX-85041476	32762700	9	0.588747	-0.0025636	-0.0024099	0.287429	0.56725	0.43275	0.384239	0.000839733
AX-85041477	47029691	9	NA	NA	NA	NA	NA	NA	NA	NA
AX-85041479	91769611	9	0.604741	0.00214807	0.00230437	0.351246	0.536203	0.463797	0.384239	0.000597288
AX-85041482	141182232	30	0.304119	0.00493557	0.00301232	0.101326	0.421727	0.578273	0.384239	0.00309219
AX-85041485	66045818	30	0.97182	0.000155373	0.00179827	0.931148	0.300841	0.699159	0.384239	2.64295e-06
AX-85041487	79572051	30	0.631985	0.00185532	0.00223002	0.405423	0.534484	0.465516	0.384239	0.000445794
AX-85041488	80176038	30	NA	NA	NA	NA	NA	NA	NA	NA
AX-85041493	126360612	1	0.833679	-0.000926689	-0.00199417	0.642146	0.487484	0.512516	0.384239	0.000111677
AX-85041494	155629222	1	NA	NA	NA	NA	NA	NA	NA	NA
AX-85041495	16006060	1	0.277813	-0.00419706	-0.00282476	0.137329	0.299656	0.700344	0.384239	0.00192421
AX-85041496	18295068	1	NA	NA	NA	NA	NA	NA	NA	NA
AX-85041499	69545566	1	NA	NA	NA	NA	NA	NA	NA	NA
AX-85041500	86357322	1	NA	NA	NA	NA	NA	NA	NA	NA
AX-85041504	60229494	10	0.448656	0.00264478	0.00243052	0.276527	0.55317	0.44683	0.384239	0.000899926
AX-85041507	11217122	11	0.225271	-0.013197	-0.00401134	0.00100213	0.0649174	0.935083	0.384239	0.00550288
AX-85041515	35481968	12	NA	NA	NA	NA	NA	NA	NA	NA
AX-85041518	70948819	12	NA	NA	NA	NA	NA	NA	NA	NA
AX-85041520	37267986	13	0.273999	-0.00670752	-0.00236317	0.00453469	0.587921	0.412079	0.384239	0.0056735
AX-85041521	49108078	13	0.612597	-0.00199852	-0.00226638	0.37788	0.579906	0.420094	0.384239	0.000506464
AX-85041522	57048042	13	0.153075	-0.00646207	-0.00340001	0.0573541	0.612167	0.387833	0.384239	0.00516043
AX-85041523	60775221	13	0.527419	0.0028214	0.00247537	0.254375	0.361241	0.638759	0.384239	0.000956073
AX-85041526	70299653	13	0.458018	0.00330898	0.00259921	0.202992	0.368347	0.631653	0.384239	0.00132603
AX-85041527	82045146	13	0.290174	0.00424435	0.00283677	0.134603	0.57739	0.42261	0.384239	0.00228802
AX-85041531	37011715	14	0.416806	0.00400867	0.00277691	0.14886	0.365627	0.634373	0.384239	0.00194004
AX-85041539	45176457	16	NA	NA	NA	NA	NA	NA	NA	NA
AX-85041540	54950905	16	0.21153	0.00538553	0.0031266	0.084981	0.515387	0.484613	0.384239	0.00377062
AX-85041541	55959397	16	0.188825	0.00639724	0.00338355	0.0586657	0.502649	0.497351	0.384239	0.00532526
AX-85041543	58685667	16	0.41387	0.00336325	0.00261299	0.19805	0.392207	0.607793	0.384239	0.00140352
AX-85041545	929140	16	NA	NA	NA	NA	NA	NA	NA	NA
AX-85041546	16258020	17	NA	NA	NA	NA	NA	NA	NA	NA
AX-85041551	3025979	17	NA	NA	NA	NA	NA	NA	NA	NA
AX-85041552	63215794	17	0.427101	-0.00319858	-0.00257117	0.213493	0.67932	0.32068	0.384239	0.00116008
AX-85041554	51839968	18	NA	NA	NA	NA	NA	NA	NA	NA
AX-85041556	61251695	18	0.339149	-0.00468433	-0.00294851	0.112126	0.675333	0.324667	0.384239	0.00250426
AX-85041557	15143019	19	0.322578	0.0107306	0.00305513	0.000444175	0.0708447	0.929155	0.384239	0.00394526
AX-85041558	18617552	19	NA	NA	NA	NA	NA	NA	NA	NA
AX-85041560	45700375	19	0.367083	-0.00388272	-0.00274492	0.157213	0.264418	0.735582	0.384239	0.00152624
AX-85041564	130522635	2	0.297399	0.00437975	0.00287116	0.127152	0.54839	0.45161	0.384239	0.00247275
AX-85041568	2956822	2	NA	NA	NA	NA	NA	NA	NA	NA
AX-85041569	37248988	2	NA	NA	NA	NA	NA	NA	NA	NA
AX-85041570	54518182	2	0.954309	0.000219906	0.00181466	0.903546	0.447392	0.552608	0.384239	6.22314e-06
AX-85041572	69829904	2	0.414847	0.0032127	0.00257475	0.212116	0.453126	0.546874	0.384239	0.00133129
AX-85041574	81906954	2	0.246033	0.00479752	0.00297726	0.107095	0.358149	0.641851	0.384239	0.00275397
AX-85041576	23730018	20	0.233977	-0.00683493	-0.00349471	0.0504893	0.588062	0.411938	0.384239	0.00589049
AX-85041577	37258100	20	NA	NA	NA	NA	NA	NA	NA	NA
AX-85041579	30693685	21	0.635337	-0.00192924	-0.00224879	0.390946	0.599508	0.400492	0.384239	0.000465148
AX-85041580	41624074	21	0.111766	0.00704903	0.00288601	0.0145867	0.575331	0.424669	0.384239	0.0063191
AX-85041581	4801109	21	0.69272	-0.00181991	-0.00222102	0.412558	0.520992	0.479008	0.384239	0.00043023
AX-85041582	55993582	21	0.621413	-0.0017484	-0.00220286	0.427374	0.601446	0.398554	0.384239	0.00038141
AX-85041584	1408539	22	NA	NA	NA	NA	NA	NA	NA	NA
AX-85041585	34923375	22	0.427777	-0.00349387	-0.00264617	0.186717	0.519072	0.480928	0.384239	0.00158617
AX-85041586	55667950	22	0.730649	0.00141438	0.00211803	0.504274	0.498086	0.501914	0.384239	0.000260311
AX-85041587	9232436	23	0.330775	-0.00414955	-0.00281269	0.140133	0.503964	0.496036	0.384239	0.00224049
AX-85041588	42770653	24	0.370849	-0.00375004	-0.00271123	0.166618	0.697392	0.302608	0.384239	0.00154475
AX-85041591	10265172	25	0.72923	-0.0015198	-0.0021448	0.478576	0.414591	0.585409	0.384239	0.000291795
AX-85041595	3220069	25	0.0505955	0.0106246	0.0030282	0.000450534	0.0717111	0.928289	0.384239	0.00391134
AX-85041599	35701894	27	0.721151	0.00645943	0.00273627	0.0182419	0.332629	0.667371	0.384239	0.00482106
AX-85041602	2501458	28	NA	NA	NA	NA	NA	NA	NA	NA
AX-85041603	41909576	28	0.807321	0.000971737	0.00200561	0.628024	0.606684	0.393316	0.384239	0.000117281
AX-85041604	46157174	28	0.425571	-0.00306212	-0.00253651	0.227349	0.622943	0.377057	0.384239	0.00114638
AX-85041606	22508152	29	NA	NA	NA	NA	NA	NA	NA	NA
AX-85041607	32224462	29	0.00219051	-0.00466665	-0.00184484	0.0114204	0.456278	0.543722	0.384239	0.00281219
AX-85041608	33235956	29	NA	NA	NA	NA	NA	NA	NA	NA
AX-85041609	41823726	29	0.161119	0.00568004	0.00320139	0.0760238	0.502014	0.497986	0.384239	0.0041982
AX-85041610	42883669	29	NA	NA	NA	NA	NA	NA	NA	NA
AX-85041612	47340074	29	0.744452	-0.00130942	-0.00209137	0.531245	0.42012	0.57988	0.384239	0.000217419
AX-85041613	5489515	29	NA	NA	NA	NA	NA	NA	NA	NA
AX-85041614	95442	29	NA	NA	NA	NA	NA	NA	NA	NA
AX-85041618	38648328	3	0.571871	0.00250653	0.00239541	0.295381	0.41709	0.58291	0.384239	0.00079507
AX-85041620	44298897	3	0.00203063	0.0047084	0.00185545	0.0111613	0.621923	0.378077	0.384239	0.00271326
AX-85041621	61287196	3	0.389519	-0.00366596	-0.00268987	0.172922	0.435668	0.564332	0.384239	0.00171986
AX-85041622	69107214	3	0.562359	-0.0029439	-0.00250649	0.24019	0.56295	0.43705	0.384239	0.00110987
AX-85041625	92430130	3	0.498368	0.00276857	0.00246196	0.260784	0.48867	0.51133	0.384239	0.00099691
AX-85041626	106509547	4	NA	NA	NA	NA	NA	NA	NA	NA
AX-85041627	108009409	4	NA	NA	NA	NA	NA	NA	NA	NA
AX-85041629	13581098	4	0.518855	-0.00241684	-0.00237263	0.308376	0.449004	0.550996	0.384239	0.000752182
AX-85041635	96021696	4	NA	NA	NA	NA	NA	NA	NA	NA
AX-85041636	106201640	5	NA	NA	NA	NA	NA	NA	NA	NA
AX-85041637	30060072	5	0.622826	0.00253399	0.00240238	0.291525	0.303427	0.696573	0.384239	0.000706412
AX-85041638	43965851	5	0.341635	0.00396029	0.00276462	0.152004	0.535102	0.464898	0.384239	0.00203084
AX-85041641	104411574	6	0.652364	-0.00407115	-0.00279278	0.144912	0.480742	0.519258	0.384239	0.00215357
AX-85041643	110069919	6	NA	NA	NA	NA	NA	NA	NA	NA
AX-85041644	53647402	6	NA	NA	NA	NA	NA	NA	NA	NA
AX-85041646	61925752	6	NA	NA	NA	NA	NA	NA	NA	NA
AX-85041651	98090534	6	0.523164	-0.00268442	-0.00244058	0.271372	0.445807	0.554193	0.384239	0.000926693
AX-85041655	61600803	7	0.0492488	0.00529549	0.00244066	0.0300297	0.551498	0.448502	0.384239	0.00361035
AX-85041656	109883206	8	0.236588	0.005307	0.00310665	0.0875865	0.610003	0.389997	0.384239	0.00348754
AX-85041657	45841540	8	0.0984577	-0.00705703	-0.00355111	0.0468924	0.495593	0.504407	0.384239	0.00648004
AX-85041658	62153244	8	0.0512027	0.0211135	0.00602191	0.000454713	0.0209447	0.979055	0.384239	0.00475804
AX-85041661	21027434	9	NA	NA	NA	NA	NA	NA	NA	NA
AX-85041662	47577047	9	0.593245	0.00252939	0.00240121	0.292167	0.400256	0.599744	0.384239	0.000799398
AX-85041663	6137489	9	NA	NA	NA	NA	NA	NA	NA	NA
AX-85041665	94088578	9	0.28778	0.00484407	0.00298908	0.105106	0.493655	0.506345	0.384239	0.00305294
AX-85041669	127704767	30	0.658606	-0.00224532	-0.00232906	0.335024	0.501026	0.498974	0.384239	0.000656028
AX-85041672	41156937	30	NA	NA	NA	NA	NA	NA	NA	NA
AX-85041674	5187188	30	NA	NA	NA	NA	NA	NA	NA	NA
AX-85041675	57293556	30	NA	NA	NA	NA	NA	NA	NA	NA
AX-85041676	64835174	30	NA	NA	NA	NA	NA	NA	NA	NA
AX-85041678	81974173	30	0.604368	-0.00272082	-0.00244983	0.266734	0.390247	0.609753	0.384239	0.000916899
AX-85041680	99527134	30	0.999367	3.1021e-06	0.0017596	0.998593	0.525581	0.474419	0.384239	1.24894e-09
AX-85041681	99655046	30	0.98524	-6.63567e-05	-0.00177566	0.97019	0.378651	0.621349	0.384239	5.39228e-07
AX-85041686	131371423	1	NA	NA	NA	NA	NA	NA	NA	NA
AX-85041687	135680724	1	NA	NA	NA	NA	NA	NA	NA	NA
AX-85041689	30836003	1	NA	NA	NA	NA	NA	NA	NA	NA
AX-85041691	84680680	1	NA	NA	NA	NA	NA	NA	NA	NA
AX-85041692	104073385	10	NA	NA	NA	NA	NA	NA	NA	NA
AX-85041693	15881974	10	NA	NA	NA	NA	NA	NA	NA	NA
AX-85041694	20183613	10	0.456782	0.00332145	0.00260237	0.201844	0.424485	0.575515	0.384239	0.00140282
AX-85041695	64258251	10	NA	NA	NA	NA	NA	NA	NA	NA
AX-85041696	65180113	10	0.64364	0.00278815	0.00246693	0.258387	0.53371	0.46629	0.384239	0.00100698
AX-85041700	86909607	11	0.0719839	0.00706314	0.00355267	0.0467981	0.335334	0.664666	0.384239	0.00578768
AX-85041701	30439210	12	0.41622	0.00333277	0.00260525	0.200808	0.566315	0.433685	0.384239	0.00141994
AX-85041704	4729726	12	0.622462	-0.0106913	-0.00337494	0.00153577	0.0659254	0.934075	0.384239	0.00366371
AX-85041705	71955850	12	0.385637	0.00361575	0.00267712	0.176819	0.397116	0.602884	0.384239	0.00162921
AX-85041706	79456010	12	0.760887	-0.00659504	-0.00233461	0.00472945	0.468757	0.531243	0.384239	0.00563773
AX-85041707	86651094	12	0.240172	0.00490334	0.00300413	0.102638	0.640929	0.359071	0.384239	0.00288006
AX-85041709	10574143	13	0.180308	-0.0104215	-0.00330643	0.00162216	0.0593517	0.940648	0.384239	0.0031561
AX-85041710	12777517	13	0.652614	0.00172377	0.0021966	0.432605	0.292722	0.707278	0.384239	0.000320207
AX-85041711	24031376	13	NA	NA	NA	NA	NA	NA	NA	NA
AX-85041712	32046002	13	0.0495967	0.00469046	0.00225006	0.0371063	0.5469	0.4531	0.384239	0.00283766
AX-85041713	3842451	13	0.663776	0.00252452	0.00239997	0.292848	0.686402	0.313598	0.384239	0.000714064
AX-85041716	78778086	13	0.0804178	0.00714785	0.00357418	0.0455157	0.561882	0.438118	0.384239	0.0065466
AX-85041717	27150881	14	0.732648	-0.0074264	-0.00254575	0.00353216	0.354949	0.645051	0.384239	0.00657272
AX-85041719	31958027	14	NA	NA	NA	NA	NA	NA	NA	NA
AX-85041720	65621835	14	0.90094	-0.000495818	-0.00188474	0.792496	0.523387	0.476613	0.384239	3.19199e-05
AX-85041722	18318474	15	0.160323	-0.00593342	-0.00326575	0.0692379	0.474587	0.525413	0.384239	0.00456935
AX-85041723	54900885	15	0.459972	0.00369686	0.00269772	0.170573	0.388583	0.611417	0.384239	0.00169011
AX-85041724	5541495	15	NA	NA	NA	NA	NA	NA	NA	NA
AX-85041726	75444060	15	NA	NA	NA	NA	NA	NA	NA	NA
AX-85041729	2328138	16	0.659139	0.00469396	0.00295096	0.111687	0.523097	0.476903	0.384239	0.00286101
AX-85041730	3420542	16	0.607137	0.00285883	0.00248488	0.249942	0.429665	0.570335	0.384239	0.00104248
AX-85041731	44556485	16	0.0237337	0.00602757	0.00262659	0.0217429	0.532558	0.467442	0.384239	0.00470769
AX-85041732	46618814	16	NA	NA	NA	NA	NA	NA	NA	NA
AX-85041734	48629551	16	0.216735	-0.00663968	-0.00344512	0.0539459	0.409347	0.590653	0.384239	0.00554812
AX-85041737	12896999	17	0.212709	-0.00533513	-0.0031138	0.0866418	0.348991	0.651009	0.384239	0.00336604
AX-85041742	43674302	17	0.348739	-0.00406502	-0.00279122	0.145294	0.262624	0.737376	0.384239	0.00166562
AX-85041743	44412360	17	NA	NA	NA	NA	NA	NA	NA	NA
AX-85041744	44934087	17	0.288381	0.00447447	0.00289521	0.122232	0.590752	0.409248	0.384239	0.00251943
AX-85041746	57596282	17	0.306177	0.00421237	0.00282865	0.136439	0.56141	0.43859	0.384239	0.00227416
AX-85041748	75071930	17	NA	NA	NA	NA	NA	NA	NA	NA
AX-85041753	56003152	18	NA	NA	NA	NA	NA	NA	NA	NA
AX-85041757	25931107	19	NA	NA	NA	NA	NA	NA	NA	NA
AX-85041759	32007306	19	NA	NA	NA	NA	NA	NA	NA	NA
AX-85041762	50888385	19	NA	NA	NA	NA	NA	NA	NA	NA
AX-85041764	101872428	2	0.66691	0.00160495	0.00216643	0.458798	0.483686	0.516314	0.384239	0.000334833
AX-85041768	30290856	2	0.634929	-0.00212173	-0.00229768	0.355787	0.669636	0.330364	0.384239	0.000518368
AX-85041769	61157857	2	0.120778	0.00659472	0.0034337	0.0547838	0.492706	0.507294	0.384239	0.00565807
AX-85041770	69243243	2	0.981256	-8.71812e-05	-0.00178095	0.960958	0.363029	0.636971	0.384239	9.14818e-07
AX-85041772	71675868	2	0.50423	0.00289533	0.00249415	0.245704	0.324864	0.675136	0.384239	0.000957009
AX-85041773	75590012	2	0.726746	0.00152985	0.00214736	0.476195	0.549229	0.450771	0.384239	0.000301604
AX-85041774	76119035	2	NA	NA	NA	NA	NA	NA	NA	NA
AX-85041775	88876472	2	0.105606	-0.00611837	-0.00331272	0.0647568	0.38743	0.61257	0.384239	0.00462433
AX-85041776	31859224	20	0.470225	-0.00298959	-0.00251809	0.235131	0.380702	0.619298	0.384239	0.00109682
AX-85041777	38516641	20	0.890696	0.000640365	0.00192145	0.738929	0.559372	0.440628	0.384239	5.26086e-05
AX-85041781	10406604	21	NA	NA	NA	NA	NA	NA	NA	NA
AX-85041782	23316683	21	0.841927	-0.00719506	-0.0029231	0.0138377	0.418398	0.581602	0.384239	0.0065571
AX-85041785	64079534	21	NA	NA	NA	NA	NA	NA	NA	NA
AX-85041786	30534022	22	0.894636	0.000570352	0.00190367	0.764477	0.554509	0.445491	0.384239	4.18274e-05
AX-85041791	34394041	24	NA	NA	NA	NA	NA	NA	NA	NA
AX-85041792	11953482	25	NA	NA	NA	NA	NA	NA	NA	NA
AX-85041794	24493333	25	0.116527	-0.00752381	-0.00366967	0.0403379	0.668431	0.331569	0.384239	0.00653032
AX-85041798	6366008	25	0.0620109	0.00461012	0.00222966	0.0386742	0.574395	0.425605	0.384239	0.00270439
AX-85041799	13523137	27	0.390743	0.00344211	0.00263302	0.191116	0.753755	0.246245	0.384239	0.00114466
AX-85041801	8080113	27	0.00181564	-0.00736486	-0.00241835	0.0023237	0.62662	0.37338	0.384239	0.0066056
AX-85041802	9015673	27	0.86377	0.00071193	0.00193962	0.713585	0.478156	0.521844	0.384239	6.58283e-05
AX-85041804	28410435	28	0.935823	0.000317555	0.00183946	0.862939	0.543913	0.456087	0.384239	1.3021e-05
AX-85041805	8341777	28	0.0881079	-0.00452867	-0.00220897	0.0403521	0.576668	0.423332	0.384239	0.00260601
AX-85041807	120390694	3	NA	NA	NA	NA	NA	NA	NA	NA
AX-85041810	30725967	3	NA	NA	NA	NA	NA	NA	NA	NA
AX-85041813	90486847	3	0.0803764	0.00477185	0.00187156	0.0107828	0.450521	0.549479	0.384239	0.00293405
AX-85041814	91504214	3	NA	NA	NA	NA	NA	NA	NA	NA
AX-85041816	109837746	4	0.992933	4.7315e-05	0.00177083	0.978684	0.360751	0.639249	0.384239	2.68722e-07
AX-85041817	22454154	4	NA	NA	NA	NA	NA	NA	NA	NA
AX-85041820	79593450	4	0.56118	0.00315839	0.00256096	0.21747	0.335296	0.664704	0.384239	0.00115722
AX-85041823	117828017	5	NA	NA	NA	NA	NA	NA	NA	NA
AX-85041828	42725268	5	NA	NA	NA	NA	NA	NA	NA	NA
AX-85041829	57083529	5	NA	NA	NA	NA	NA	NA	NA	NA
AX-85041833	14339214	6	NA	NA	NA	NA	NA	NA	NA	NA
AX-85041837	70763905	6	NA	NA	NA	NA	NA	NA	NA	NA
AX-85041840	60423228	7	0.527604	-0.00249587	-0.0023927	0.296893	0.522305	0.477695	0.384239	0.000808997
AX-85041841	8136336	7	NA	NA	NA	NA	NA	NA	NA	NA
AX-85041842	89861642	7	0.341117	-0.00368441	-0.00269456	0.171515	0.396192	0.603808	0.384239	0.00169032
AX-85041843	9726862	7	0.0252412	-0.00560866	-0.0025202	0.0260486	0.512421	0.487579	0.384239	0.0040909
AX-85041845	104688780	8	0.435542	-0.00370963	-0.00270096	0.169613	0.552577	0.447423	0.384239	0.00177093
AX-85041846	105474932	8	0.340517	-0.00379066	-0.00272154	0.163669	0.346023	0.653977	0.384239	0.00169249
AX-85041850	34683822	8	0.426397	-0.00340757	-0.00262425	0.194117	0.370744	0.629256	0.384239	0.00141
AX-85041851	56870717	8	0.774229	0.00112385	0.00204424	0.582482	0.473668	0.526332	0.384239	0.000163899
AX-85041852	63749492	8	0.0936723	0.00673435	0.00346916	0.0522337	0.520292	0.479708	0.384239	0.00589173
AX-85041854	1767028	9	0.034994	-0.00535964	-0.00202085	0.00799748	0.680996	0.319004	0.384239	0.00324817
AX-85041856	37196290	9	0.214178	-0.0050611	-0.0030442	0.0964049	0.544795	0.455205	0.384239	0.00330642
AX-85041858	46599490	9	0.139597	0.00681141	0.00348873	0.0508906	0.533284	0.466716	0.384239	0.00601054
AX-85041859	66569949	9	0.566665	-0.00234572	-0.00235457	0.319131	0.320971	0.679029	0.384239	0.000624218
AX-85041861	10634256	30	0.188788	0.0142651	0.0039528	0.000307529	0.0421613	0.957839	0.384239	0.00427747
AX-85041863	140194954	30	NA	NA	NA	NA	NA	NA	NA	NA
AX-85041864	21517857	30	NA	NA	NA	NA	NA	NA	NA	NA
AX-85041866	31385755	30	NA	NA	NA	NA	NA	NA	NA	NA
AX-85041869	74852356	30	NA	NA	NA	NA	NA	NA	NA	NA
AX-85041870	76599895	30	0.431799	0.00370934	0.00270089	0.169635	0.440864	0.559136	0.384239	0.0017654
AX-85041871	78801523	30	NA	NA	NA	NA	NA	NA	NA	NA
AX-85041872	98984791	30	NA	NA	NA	NA	NA	NA	NA	NA
AX-85041873	101568928	1	NA	NA	NA	NA	NA	NA	NA	NA
AX-85041874	119107913	1	NA	NA	NA	NA	NA	NA	NA	NA
AX-85041877	35304234	1	NA	NA	NA	NA	NA	NA	NA	NA
AX-85041880	73056822	1	0.182891	0.00561263	0.00318428	0.0779665	0.483083	0.516917	0.384239	0.00409453
AX-85041888	83348609	10	0.941844	-0.000290031	-0.00183247	0.874242	0.42966	0.57034	0.384239	1.07294e-05
AX-85041890	9890501	10	0.494423	-0.00284249	-0.00248073	0.251867	0.39531	0.60469	0.384239	0.0010053
AX-85041891	103927170	11	0.312924	0.00447012	0.00289411	0.122453	0.400298	0.599702	0.384239	0.00249681
AX-85041897	67166001	11	0.0379574	-0.0058063	-0.00213428	0.00651857	0.475637	0.524363	0.384239	0.00437657
AX-85041898	75067980	11	NA	NA	NA	NA	NA	NA	NA	NA
AX-85041899	82629459	11	0.408891	-0.00415411	-0.00281385	0.139861	0.597896	0.402104	0.384239	0.00215948
AX-85041901	92998527	11	NA	NA	NA	NA	NA	NA	NA	NA
AX-85041902	14546921	12	NA	NA	NA	NA	NA	NA	NA	NA
AX-85041908	26553716	13	0.866248	0.000655651	0.00192533	0.73345	0.576558	0.423442	0.384239	5.46275e-05
AX-85041909	38640299	13	0.935887	0.00032108	0.00184036	0.861499	0.567219	0.432781	0.384239	1.31726e-05
AX-85041910	5058715	13	NA	NA	NA	NA	NA	NA	NA	NA
AX-85041911	5740473	13	NA	NA	NA	NA	NA	NA	NA	NA
AX-85041912	62302797	13	0.605892	0.00322983	0.00257911	0.210458	0.601005	0.398995	0.384239	0.00130207
AX-85041913	66591452	13	0.382023	0.00340372	0.00262327	0.194455	0.292751	0.707249	0.384239	0.00124855
AX-85041914	83670204	13	0.59208	-0.00302474	-0.00252702	0.231323	0.537838	0.462162	0.384239	0.00118372
AX-85041915	42180090	14	0.785234	0.00109655	0.00203731	0.590414	0.609951	0.390049	0.384239	0.000148902
AX-85041916	6543108	14	0.00131148	-0.00535211	-0.00201893	0.00802635	0.560163	0.439837	0.384239	0.00367354
AX-85041917	68029000	14	0.742994	-0.00131131	-0.00209185	0.530747	0.580166	0.419834	0.384239	0.000218006
AX-85041919	70486914	14	0.870054	0.00061484	0.00191497	0.748156	0.539234	0.460766	0.384239	4.88889e-05
AX-85041920	81724264	14	0.252182	0.00444812	0.00288852	0.123577	0.621193	0.378807	0.384239	0.0024234
AX-85041924	78982107	15	0.846252	-0.000757565	-0.00195121	0.697829	0.490334	0.509666	0.384239	7.46527e-05
AX-85041925	12263790	16	NA	NA	NA	NA	NA	NA	NA	NA
AX-85041928	36755368	16	0.754565	0.00127898	0.00208364	0.539333	0.644991	0.355009	0.384239	0.000194962
AX-85041932	78016140	16	0.135397	0.00633121	0.00336678	0.0600404	0.549944	0.450056	0.384239	0.00516401
AX-85041933	16335842	17	0.168241	0.00590332	0.0032581	0.0700033	0.427731	0.572269	0.384239	0.00444009
AX-85041934	21561221	17	0.94908	-0.000254405	-0.00182342	0.889039	0.458737	0.541263	0.384239	8.36475e-06
AX-85041935	35952032	17	0.738744	-0.00144038	-0.00212463	0.497809	0.358947	0.641053	0.384239	0.000248487
AX-85041941	240232	18	0.153653	-0.00613754	-0.00331759	0.0643135	0.423883	0.576117	0.384239	0.00478821
AX-85041942	42369830	18	0.442862	0.00308549	0.00254245	0.224904	0.399283	0.600717	0.384239	0.00118858
AX-85041943	28935466	19	NA	NA	NA	NA	NA	NA	NA	NA
AX-85041944	5447671	19	NA	NA	NA	NA	NA	NA	NA	NA
AX-85041945	124054203	2	NA	NA	NA	NA	NA	NA	NA	NA
AX-85041946	19707876	2	0.227333	0.00661581	0.00343906	0.0543887	0.503307	0.496693	0.384239	0.00569528
AX-85041949	4066676	20	0.466764	0.00322844	0.00257875	0.210592	0.792463	0.207537	0.384239	0.000892254
AX-85041952	2435797	21	0.395423	0.00401496	0.00277851	0.148456	0.518581	0.481419	0.384239	0.00209474
AX-85041954	43874061	21	NA	NA	NA	NA	NA	NA	NA	NA
AX-85041955	52306830	21	NA	NA	NA	NA	NA	NA	NA	NA
AX-85041956	63440065	21	0.702597	-0.00547081	-0.00314826	0.0822589	0.390553	0.609447	0.384239	0.00370807
AX-85041957	65302981	21	0.641564	0.0018965	0.00224047	0.397288	0.489061	0.510939	0.384239	0.000467808
AX-85041961	28205833	22	0.769806	-0.00127517	-0.00208267	0.540356	0.371386	0.628614	0.384239	0.000197594
AX-85041963	50780558	22	0.933875	-0.000445906	-0.00187206	0.811734	0.44837	0.55163	0.384239	2.55976e-05
AX-85041967	24573661	24	0.000860694	0.00522183	0.00198585	0.00855044	0.588632	0.411368	0.384239	0.00343675
AX-85041969	46669104	24	0.558868	0.00245904	0.00238334	0.302185	0.301401	0.698599	0.384239	0.000662721
AX-85041971	7606874	24	0.496032	-0.00458167	-0.00292244	0.116938	0.56958	0.43042	0.384239	0.00267869
AX-85041972	36023892	25	NA	NA	NA	NA	NA	NA	NA	NA
AX-85041974	33587355	26	NA	NA	NA	NA	NA	NA	NA	NA
AX-85041975	35782631	26	0.283697	-0.00462438	-0.00293328	0.114906	0.678482	0.321518	0.384239	0.00242817
AX-85041980	14576991	28	0.883557	0.000582255	0.00190669	0.760081	0.620234	0.379766	0.384239	4.15648e-05
AX-85041981	16198778	28	NA	NA	NA	NA	NA	NA	NA	NA
AX-85041982	44355090	28	NA	NA	NA	NA	NA	NA	NA	NA
AX-85041986	48772807	29	0.600863	-0.00205008	-0.00227948	0.368459	0.576586	0.423414	0.384239	0.000534071
AX-85041988	103895632	3	NA	NA	NA	NA	NA	NA	NA	NA
AX-85041989	111666336	3	0.991128	4.32324e-05	0.00176979	0.980511	0.593261	0.406739	0.384239	2.34751e-07
AX-85041990	113253781	3	0.205924	0.0048728	0.00299638	0.103901	0.593744	0.406256	0.384239	0.00298115
AX-85041992	22729230	3	0.606343	-0.00216181	-0.00230786	0.348904	0.496169	0.503831	0.384239	0.000608102
AX-85041993	33880051	3	0.188547	-0.00713918	-0.00357198	0.045645	0.613796	0.386204	0.384239	0.00628876
AX-85041995	38490737	3	0.809583	-0.00119111	-0.00206132	0.563373	0.673994	0.326006	0.384239	0.000162261
AX-85041998	104612631	4	0.509809	0.00270929	0.0024469	0.268194	0.614053	0.385947	0.384239	0.000905464
AX-85041999	1604473	4	0.995217	-3.20795e-05	-0.00176696	0.985515	0.631654	0.368346	0.384239	1.24629e-07
AX-85042000	4473245	4	NA	NA	NA	NA	NA	NA	NA	NA
AX-85042001	71478012	4	0.0965102	0.00709625	0.00356108	0.0462915	0.480782	0.519218	0.384239	0.0065431
AX-85042003	95398574	4	0.248474	0.00475217	0.00296574	0.109077	0.5451	0.4549	0.384239	0.00291477
AX-85042004	115037802	5	0.336169	0.00381109	0.00272673	0.16221	0.436131	0.563869	0.384239	0.00185918
AX-85042006	29181236	5	0.771008	0.00120092	0.00206382	0.560638	0.305932	0.694068	0.384239	0.000159399
AX-85042007	44160392	5	0.405586	-0.00323556	-0.00258056	0.209907	0.479113	0.520887	0.384239	0.00135991
AX-85042008	59546440	5	0.110105	0.00616318	0.00266103	0.0205534	0.514045	0.485955	0.384239	0.00493895
AX-85042009	91461004	5	NA	NA	NA	NA	NA	NA	NA	NA
AX-85042011	15746617	6	NA	NA	NA	NA	NA	NA	NA	NA
AX-85042014	53962095	6	0.320231	0.00417005	0.0028179	0.138915	0.573671	0.426329	0.384239	0.0022137
AX-85042015	19440990	7	NA	NA	NA	NA	NA	NA	NA	NA
AX-85042017	52711101	7	0.269962	0.00599302	0.00328088	0.0677528	0.516851	0.483149	0.384239	0.00466837
AX-85042018	64157064	7	NA	NA	NA	NA	NA	NA	NA	NA
AX-85042022	95939238	7	0.897691	0.000502462	0.00188642	0.789964	0.454782	0.545218	0.384239	3.25842e-05
AX-85042024	15863460	8	NA	NA	NA	NA	NA	NA	NA	NA
AX-85042025	22948043	8	0.453406	0.0115204	0.00358553	0.00131339	0.0417473	0.958253	0.384239	0.0027636
AX-85042026	27788491	8	0.0448609	0.00526696	0.00243341	0.0304311	0.501764	0.498236	0.384239	0.00360979
AX-85042028	41085013	8	0.591739	0.00230063	0.00234311	0.326165	0.661083	0.338917	0.384239	0.000617262
AX-85042031	13786549	9	0.990229	-5.6318e-05	-0.00177312	0.974662	0.506062	0.493938	0.384239	4.12666e-07
AX-85042033	750208	9	0.270379	0.00405672	0.00278911	0.145812	0.36761	0.63239	0.384239	0.00199136
AX-85042035	99520178	9	0.421287	0.00342872	0.00262962	0.192273	0.46785	0.53215	0.384239	0.00152346
AX-85042038	11124578	30	0.561612	-0.0023733	-0.00236157	0.314912	0.610217	0.389783	0.384239	0.000697336
AX-85042039	130721909	30	NA	NA	NA	NA	NA	NA	NA	NA
AX-85042042	33309222	30	NA	NA	NA	NA	NA	NA	NA	NA
AX-85042045	65785445	30	0.175013	0.00627631	0.00335283	0.0612145	0.728558	0.271442	0.384239	0.00405488
AX-85042046	84586478	30	0.262115	0.00509013	0.00305157	0.095309	0.401233	0.598767	0.384239	0.00323996
AX-85042050	42665606	1	0.161329	-0.00578027	-0.00322685	0.0732445	0.407608	0.592392	0.384239	0.0041993
AX-85042054	19614602	10	0.93567	-0.000366824	-0.00185198	0.842989	0.416745	0.583255	0.384239	1.70244e-05
AX-85042055	29769139	10	NA	NA	NA	NA	NA	NA	NA	NA
AX-85042056	56200720	10	NA	NA	NA	NA	NA	NA	NA	NA
AX-85042057	58743470	10	NA	NA	NA	NA	NA	NA	NA	NA
AX-85042058	84834552	10	NA	NA	NA	NA	NA	NA	NA	NA
AX-85042060	97536811	10	NA	NA	NA	NA	NA	NA	NA	NA
AX-85042061	98711188	10	NA	NA	NA	NA	NA	NA	NA	NA
AX-85042064	50185884	11	NA	NA	NA	NA	NA	NA	NA	NA
AX-85042069	71424202	12	0.0789085	0.0051092	0.00195724	0.0090434	0.499087	0.500913	0.384239	0.00339681
AX-85042070	72984299	12	NA	NA	NA	NA	NA	NA	NA	NA
AX-85042071	90509952	12	0.735428	-0.00186562	-0.00223263	0.403372	0.645721	0.354279	0.384239	0.000414441
AX-85042072	13870690	13	0.267288	0.00446193	0.00289203	0.12287	0.564334	0.435666	0.384239	0.00254779
AX-85042075	6190855	13	0.157092	0.0216996	0.00617078	0.000437257	0.0211833	0.978817	0.384239	0.00508191
AX-85042081	26261285	14	0.439678	0.00334123	0.0026074	0.200039	0.43053	0.56947	0.384239	0.00142467
AX-85042082	32986068	14	NA	NA	NA	NA	NA	NA	NA	NA
AX-85042083	37962021	14	0.00169809	-0.00557952	-0.00207669	0.00721535	0.45772	0.54228	0.384239	0.00402203
AX-85042084	38747139	14	0.783724	-0.00120101	-0.00206384	0.560612	0.413513	0.586487	0.384239	0.000182084
AX-85042087	19832717	15	NA	NA	NA	NA	NA	NA	NA	NA
AX-85042088	61406839	15	NA	NA	NA	NA	NA	NA	NA	NA
AX-85042091	15953958	16	NA	NA	NA	NA	NA	NA	NA	NA
AX-85042092	25994941	16	0.229752	-0.00436873	-0.00176918	0.0135358	0.490901	0.509099	0.384239	0.00248276
AX-85042093	41731517	16	0.557277	0.00244045	0.00237862	0.304896	0.60238	0.39762	0.384239	0.000742515
AX-85042094	48267557	16	NA	NA	NA	NA	NA	NA	NA	NA
AX-85042096	67285441	16	0.367565	0.00380161	0.00272432	0.162885	0.682276	0.317724	0.384239	0.0016307
AX-85042097	11882108	17	NA	NA	NA	NA	NA	NA	NA	NA
AX-85042103	21756386	18	0.207766	0.0054735	0.00248587	0.0276761	0.498794	0.501206	0.384239	0.00389849
AX-85042105	3032426	18	0.75756	0.00138041	0.0021094	0.512848	0.716304	0.283696	0.384239	0.000201556
AX-85042108	44923008	18	0.5437	-0.00244313	-0.0023793	0.304502	0.563583	0.436417	0.384239	0.000764155
AX-85042109	52343457	18	0.522329	0.00253722	0.0024032	0.291075	0.514487	0.485513	0.384239	0.000836988
AX-85042110	52933568	18	0.112546	-0.00638893	-0.00338144	0.0588363	0.52984	0.47016	0.384239	0.00529268
AX-85042111	57729299	18	0.257663	-0.00611909	-0.0033129	0.0647401	0.692727	0.307273	0.384239	0.00414848
AX-85042112	63344349	18	0.682791	0.00251398	0.0023973	0.294329	0.456212	0.543788	0.384239	0.000816106
AX-85042114	763968	18	NA	NA	NA	NA	NA	NA	NA	NA
AX-85042116	59190871	19	NA	NA	NA	NA	NA	NA	NA	NA
AX-85042117	6127494	19	0.879046	0.000703895	0.00193758	0.716392	0.69741	0.30259	0.384239	5.44234e-05
AX-85042121	118847575	2	NA	NA	NA	NA	NA	NA	NA	NA
AX-85042122	125105342	2	0.176078	0.00581428	0.00323549	0.0723305	0.444316	0.555684	0.384239	0.00434449
AX-85042124	13774919	2	0.963879	-0.000181183	-0.00180483	0.920037	0.326903	0.673097	0.384239	3.75973e-06
AX-85042125	172132	2	NA	NA	NA	NA	NA	NA	NA	NA
AX-85042126	4730098	2	NA	NA	NA	NA	NA	NA	NA	NA
AX-85042127	50198463	2	0.964997	-0.000204309	-0.0018107	0.910162	0.701141	0.298859	0.384239	4.55274e-06
AX-85042130	86137787	2	NA	NA	NA	NA	NA	NA	NA	NA
AX-85042131	86450258	2	0.725375	0.00143658	0.00212367	0.498747	0.516323	0.483677	0.384239	0.000268265
AX-85042132	94234051	2	0.384477	-0.00589279	-0.00325543	0.0702737	0.654794	0.345206	0.384239	0.00408557
AX-85042136	35776223	20	NA	NA	NA	NA	NA	NA	NA	NA
AX-85042138	48423592	20	0.671254	0.0062853	0.00269204	0.0195555	0.559559	0.440441	0.384239	0.00506773
AX-85042139	55881862	20	0.0316852	0.00615833	0.0026598	0.0205944	0.511524	0.488476	0.384239	0.00493246
AX-85042141	14511515	21	0.275249	-0.00452608	-0.00290832	0.119648	0.501973	0.498027	0.384239	0.00266567
AX-85042142	20438880	21	0.136001	-0.00607921	-0.00330278	0.0656746	0.662784	0.337216	0.384239	0.00429935
AX-85042143	22128070	21	0.421761	0.0102593	0.00370134	0.00557502	0.860663	0.139337	0.384239	0.00656998
AX-85042144	41382741	21	0.142465	0.00606823	0.00329999	0.065935	0.432077	0.567923	0.384239	0.0047033
AX-85042148	17287746	22	NA	NA	NA	NA	NA	NA	NA	NA
AX-85042150	35452286	22	0.277598	-0.0118148	-0.00366029	0.00124732	0.0580437	0.941956	0.384239	0.00397253
AX-85042151	39105756	22	0.908601	0.000449758	0.00187304	0.810235	0.621845	0.378155	0.384239	2.47593e-05
AX-85042152	9781922	22	0.958861	-0.000245756	-0.00182123	0.892659	0.667528	0.332472	0.384239	6.97689e-06
AX-85042153	27687158	23	0.356327	-0.00397382	-0.00276806	0.151117	0.442918	0.557082	0.384239	0.00202809
AX-85042157	17134627	24	NA	NA	NA	NA	NA	NA	NA	NA
AX-85042161	14686797	25	0.993552	-3.31759e-05	-0.00176724	0.985022	0.446306	0.553694	0.384239	1.41572e-07
AX-85042162	31599849	25	0.495408	0.00284755	0.00248202	0.251269	0.436052	0.563948	0.384239	0.00103788
AX-85042164	39216212	25	0.0893933	-0.00640112	-0.00338453	0.0585861	0.585775	0.414225	0.384239	0.00517495
AX-85042165	40457314	25	0.959976	0.000201599	0.00181001	0.911315	0.61088	0.38912	0.384239	5.02856e-06
AX-85042169	25515920	26	0.842233	-0.00106441	-0.00202914	0.599889	0.551847	0.448153	0.384239	0.000145844
AX-85042170	3993901	27	NA	NA	NA	NA	NA	NA	NA	NA
AX-85042171	44406864	27	NA	NA	NA	NA	NA	NA	NA	NA
AX-85042175	14361297	29	0.293453	-0.0061085	-0.00264714	0.0210223	0.548154	0.451846	0.384239	0.00481051
AX-85042180	50804584	3	NA	NA	NA	NA	NA	NA	NA	NA
AX-85042181	60696121	3	NA	NA	NA	NA	NA	NA	NA	NA
AX-85042183	86052441	3	0.16285	0.00647033	0.00340211	0.0571897	0.714915	0.285085	0.384239	0.00444129
AX-85042186	116560660	4	0.770275	-0.00114713	-0.00205015	0.575798	0.628017	0.371983	0.384239	0.00016001
AX-85042189	76767409	4	0.405647	-0.00381338	-0.00272731	0.162047	0.563932	0.436068	0.384239	0.00186136
AX-85042190	87644752	4	0.20401	-0.00521845	-0.00308416	0.0906431	0.550993	0.449007	0.384239	0.0035068
AX-85042192	117079280	5	NA	NA	NA	NA	NA	NA	NA	NA
AX-85042195	47998406	5	NA	NA	NA	NA	NA	NA	NA	NA
AX-85042196	51986645	5	0.817396	-0.000969886	-0.00200514	0.628598	0.449083	0.550917	0.384239	0.000121139
AX-85042198	68165550	5	0.363486	-0.00593715	-0.0032667	0.0691437	0.306095	0.693905	0.384239	0.00389709
AX-85042199	90837847	5	0.28007	-0.00488436	-0.00299931	0.103421	0.334435	0.665565	0.384239	0.00276405
AX-85042200	107334469	6	NA	NA	NA	NA	NA	NA	NA	NA
AX-85042201	107336430	6	0.264649	0.00417895	0.00282016	0.13839	0.298521	0.701479	0.384239	0.00190349
AX-85042202	109310652	6	0.281745	0.00426552	0.00284214	0.133405	0.56204	0.43796	0.384239	0.00233116
AX-85042205	61225131	6	0.00480642	-0.0072714	-0.00294249	0.013467	0.649028	0.350972	0.384239	0.00626903
AX-85042206	71268095	6	0.436614	-0.00401064	-0.00277741	0.148733	0.637259	0.362741	0.384239	0.00193539
AX-85042207	71759628	6	0.956914	-0.000212799	-0.00181286	0.906557	0.332249	0.667751	0.384239	5.2293e-06
AX-85042209	100016263	7	0.0965838	-0.00665542	-0.00344912	0.0536564	0.47695	0.52305	0.384239	0.00575168
AX-85042210	10352617	7	0.751356	0.00129694	0.0020882	0.534548	0.496531	0.503469	0.384239	0.000218869
AX-85042211	107870208	7	NA	NA	NA	NA	NA	NA	NA	NA
AX-85042214	36563719	7	0.783959	-0.00118678	-0.00206022	0.564585	0.525841	0.474159	0.384239	0.000182788
AX-85042215	44949106	7	0.867891	-0.000740444	-0.00194687	0.703703	0.524703	0.475297	0.384239	7.1169e-05
AX-85042216	48265230	7	0.00341127	0.00460262	0.00182858	0.0118344	0.577408	0.422592	0.384239	0.00269056
AX-85042217	69310714	7	0.992487	-3.76447e-05	-0.00176837	0.983016	0.463113	0.536887	0.384239	1.83403e-07
AX-85042218	82475645	7	0.556996	0.00242593	0.00237494	0.307031	0.355597	0.644403	0.384239	0.000701941
AX-85042219	11854637	8	0.405022	-0.00632288	-0.00270159	0.0192615	0.417584	0.582416	0.384239	0.00506098
AX-85042220	17740860	8	0.102249	-0.00696613	-0.00352803	0.0483238	0.373719	0.626281	0.384239	0.00591188
AX-85042222	34200917	8	NA	NA	NA	NA	NA	NA	NA	NA
AX-85042223	37641755	8	NA	NA	NA	NA	NA	NA	NA	NA
AX-85042225	8977033	8	0.239485	0.00638928	0.00338152	0.0588292	0.586264	0.413736	0.384239	0.00515405
AX-85042227	17166993	9	NA	NA	NA	NA	NA	NA	NA	NA
AX-85042228	26897496	9	0.367595	-0.00374445	-0.00270981	0.167029	0.323827	0.676173	0.384239	0.00159799
AX-85042231	51322154	9	NA	NA	NA	NA	NA	NA	NA	NA
AX-85042232	62278860	9	0.685289	0.00164163	0.00217574	0.45054	0.462276	0.537724	0.384239	0.00034869
AX-85042233	71682675	9	0.64509	0.00219544	0.0023164	0.34324	0.320921	0.679079	0.384239	0.000546751
AX-85042234	77781073	9	0.164437	0.00526202	0.00309523	0.089123	0.425967	0.574033	0.384239	0.00352408
AX-85042236	88347511	9	0.312132	0.00489554	0.00300215	0.102959	0.471312	0.528688	0.384239	0.0031084
AX-85042237	89162251	9	0.820979	-0.000887036	-0.0019841	0.654822	0.364584	0.635416	0.384239	9.48781e-05
AX-85042239	116996786	30	NA	NA	NA	NA	NA	NA	NA	NA
AX-85042240	122327392	30	0.508231	0.00326945	0.00258917	0.206682	0.469771	0.530229	0.384239	0.00138588
AX-85042241	126591130	30	NA	NA	NA	NA	NA	NA	NA	NA
AX-85042242	13170212	30	0.739676	-0.00152557	-0.00214627	0.477206	0.440331	0.559669	0.384239	0.000298542
AX-85042244	22959070	30	0.829612	0.000912488	0.00199056	0.64666	0.470778	0.529222	0.384239	0.000107978
AX-85042245	29940585	30	0.752096	-0.00129975	-0.00208891	0.533802	0.419789	0.580211	0.384239	0.000214173
AX-85042246	81625011	30	0.0276777	-0.00606624	-0.00263641	0.0213945	0.407097	0.592903	0.384239	0.00462326
AX-85042247	94794923	30	NA	NA	NA	NA	NA	NA	NA	NA
AX-85042248	97364694	30	NA	NA	NA	NA	NA	NA	NA	NA
AX-85042249	132113943	1	0.781901	0.00122575	0.00207012	0.553773	0.518818	0.481182	0.384239	0.000195235
AX-85042252	16565182	1	NA	NA	NA	NA	NA	NA	NA	NA
AX-85042255	75512176	1	NA	NA	NA	NA	NA	NA	NA	NA
AX-85042257	91073024	1	0.460461	-0.00297801	-0.00251515	0.236402	0.545429	0.454571	0.384239	0.00114451
AX-85042258	93168867	1	NA	NA	NA	NA	NA	NA	NA	NA
AX-85042259	1388712	10	0.786344	-0.00174492	-0.00220198	0.428108	0.434229	0.565771	0.384239	0.000389349
AX-85042263	76114481	10	0.61323	0.00320237	0.00257213	0.213122	0.577373	0.422627	0.384239	0.00130252
AX-85042265	89850863	10	0.276671	0.00376444	0.00271488	0.165566	0.484751	0.515249	0.384239	0.00184232
AX-85042266	94955548	10	NA	NA	NA	NA	NA	NA	NA	NA
AX-85042268	12173744	11	NA	NA	NA	NA	NA	NA	NA	NA
AX-85042270	31758358	11	NA	NA	NA	NA	NA	NA	NA	NA
AX-85042273	91015287	11	0.732404	-0.00133827	-0.0020987	0.523692	0.343927	0.656073	0.384239	0.000210345
AX-85042275	5593535	12	0.99267	-4.10406e-05	-0.00176924	0.981493	0.684799	0.315201	0.384239	1.89237e-07
AX-85042277	65300078	12	NA	NA	NA	NA	NA	NA	NA	NA
AX-85042279	31364104	13	NA	NA	NA	NA	NA	NA	NA	NA
AX-85042281	45645173	13	0.057815	0.00578966	0.00213006	0.00656632	0.518291	0.481709	0.384239	0.00435605
AX-85042283	71728635	13	0.981563	0.000132501	0.00179246	0.941073	0.438349	0.561651	0.384239	2.24986e-06
AX-85042287	39957182	14	0.308399	0.00409751	0.00279947	0.143284	0.722615	0.277385	0.384239	0.00175169
AX-85042290	5834873	14	0.650338	0.002198	0.00231705	0.342813	0.256828	0.743172	0.384239	0.000479972
AX-85042291	65289574	14	0.477516	-0.00276202	-0.00246029	0.261591	0.501506	0.498494	0.384239	0.0009927
AX-85042294	47270976	15	NA	NA	NA	NA	NA	NA	NA	NA
AX-85042295	55844309	15	0.203078	-0.00520911	-0.00308179	0.0909733	0.455561	0.544439	0.384239	0.00350308
AX-85042298	29254315	16	NA	NA	NA	NA	NA	NA	NA	NA
AX-85042299	31530590	16	0.890712	0.000585717	0.00190757	0.758806	0.306757	0.693243	0.384239	3.79738e-05
AX-85042301	50499434	16	0.153486	-0.0110563	-0.00313784	0.000425811	0.0594751	0.940525	0.384239	0.00355922
AX-85042303	30289091	17	0.819294	-0.000889824	-0.0019848	0.653924	0.123936	0.876064	0.384239	4.47474e-05
AX-85042304	48701146	17	0.733664	0.00130494	0.00209023	0.532429	0.486389	0.513611	0.384239	0.000221424
AX-85042307	25031482	18	0.39085	-0.00497898	-0.00302334	0.0995899	0.370625	0.629375	0.384239	0.0030099
AX-85042309	36431944	18	0.11494	0.00476909	0.00227003	0.0356505	0.591306	0.408694	0.384239	0.00286094
AX-85042310	38578401	18	0.300044	-0.0046602	-0.00294238	0.113235	0.600737	0.399263	0.384239	0.00271132
AX-85042311	41125867	18	0.671227	0.00273197	0.00245266	0.265331	0.453646	0.546354	0.384239	0.000962878
AX-85042312	52106801	18	NA	NA	NA	NA	NA	NA	NA	NA
AX-85042313	53352352	18	0.390458	-0.00333693	-0.00260631	0.200429	0.496258	0.503742	0.384239	0.0014489
AX-85042315	65922251	18	0.193581	-0.00496271	-0.00301921	0.100236	0.674914	0.325086	0.384239	0.00281263
AX-85042316	24717612	19	0.985069	-7.32779e-05	-0.00177742	0.967115	0.288761	0.711239	0.384239	5.74022e-07
AX-85042318	29272425	19	0.222961	-0.00457123	-0.00291979	0.117441	0.618843	0.381157	0.384239	0.00256554
AX-85042319	117639161	2	NA	NA	NA	NA	NA	NA	NA	NA
AX-85042320	118762821	2	0.213077	-0.00560225	-0.00318164	0.0782713	0.568783	0.431217	0.384239	0.00400678
AX-85042322	69934941	2	0.082132	-0.00707246	-0.00355503	0.0466548	0.707222	0.292778	0.384239	0.00539092
AX-85042323	77727908	2	0.114938	0.00448387	0.00219759	0.041315	0.438524	0.561476	0.384239	0.00257666
AX-85042324	81721433	2	NA	NA	NA	NA	NA	NA	NA	NA
AX-85042325	88224011	2	NA	NA	NA	NA	NA	NA	NA	NA
AX-85042326	25097733	20	0.152266	-0.00577641	-0.00322587	0.0733492	0.583484	0.416516	0.384239	0.0042209
AX-85042327	38130743	20	0.0654062	0.00730692	0.00361458	0.0432267	0.391759	0.608241	0.384239	0.00662204
AX-85042328	47915115	20	NA	NA	NA	NA	NA	NA	NA	NA
AX-85042329	59953974	20	NA	NA	NA	NA	NA	NA	NA	NA
AX-85042330	66544442	20	0.695125	0.00156336	0.00215587	0.46835	0.71527	0.28473	0.384239	0.000259089
AX-85042331	69259037	20	0.933486	0.00483718	0.00298733	0.105398	0.535123	0.464877	0.384239	0.00302973
AX-85042334	55087610	21	0.176195	0.00528418	0.00243779	0.030188	0.555877	0.444123	0.384239	0.00358811
AX-85042336	8575368	21	0.836678	-0.000825898	-0.00196857	0.67482	0.190418	0.809582	0.384239	5.47329e-05
AX-85042338	41342984	22	NA	NA	NA	NA	NA	NA	NA	NA
AX-85042339	50053565	22	0.537396	0.00380888	0.00272617	0.162367	0.469573	0.530427	0.384239	0.00188083
AX-85042341	23276118	23	0.685547	0.00153099	0.00214764	0.475928	0.371074	0.628926	0.384239	0.000284728
AX-85042342	24748148	23	0.243482	-0.0045313	-0.00290965	0.11939	0.53033	0.46967	0.384239	0.00266203
AX-85042346	20026397	24	0.658514	0.00177207	0.00220887	0.422408	0.450928	0.549072	0.384239	0.000404692
AX-85042348	37926001	24	0.392675	0.00412251	0.00280582	0.14176	0.69715	0.30285	0.384239	0.00186769
AX-85042352	21046493	25	NA	NA	NA	NA	NA	NA	NA	NA
AX-85042353	36792872	25	NA	NA	NA	NA	NA	NA	NA	NA
AX-85042355	50090421	26	NA	NA	NA	NA	NA	NA	NA	NA
AX-85042357	43612214	27	NA	NA	NA	NA	NA	NA	NA	NA
[truncated: 60,282 more rows]

## Sheet: OD
Table S1. P-values, effects and phenotypic variance explained for the SNPs used in the GWAS for the ten traits in dairy buffaloes.
[truncated: 61,145 more rows]
